# Supplementary material for: SHH Signaling as a Key Player in Endometrial Cancer: Unveiling the Correlation with Good Prognosis, Low Proliferation, and Anti-Tumor Immune Milieu
Source: Int J Mol Sci. 2024 Sep 27;25(19):10443. doi: 10.3390/ijms251910443 (PMC11477284; doi:10.3390/ijms251910443)
Supplement: Supplementary file 1 [file ijms-25-10443-s001.zip]

Archive with 1 entries (1 files):
- ijms-3151630-supplementary.xlsx
