# Supplementary material for: SHH Signaling as a Key Player in Endometrial Cancer: Unveiling the Correlation with Good Prognosis, Low Proliferation, and Anti-Tumor Immune Milieu
Source: Int J Mol Sci. 2024 Sep 27;25(19):10443. doi: 10.3390/ijms251910443 (PMC11477284; doi:10.3390/ijms251910443)
Supplement: Supplementary file 1 [file ijms-25-10443-s001.zip › ijms-3151630-supplementary.xlsx]

## Sheet: Group
SAMPLE_ID	SUBTYPE	AGE	Menopause	WEIGHT	OS_STATUS	OS_MONTHS	DSS_STATUS	DSS_MONTHS	DFS_STATUS	DFS_MONTHS	PFS_STATUS	PFS_MONTHS	GRADE	Aneuploidy	TMB_NONSYNONYMOUS	Proliferation	Cytolytic	Angiogenesis	Stemness	B.cells.naive	B.cells.memory	T.cells.CD8	T.cells.CD4.memory.resting	NK.cells.resting	Monocytes	Macrophages.M0	IHH	DHH	SHH	GLI1	GLI2	GLI3	SMO	SUFU	PTCH1	Group
TCGA-2E-A9G8-01	CN_HIGH	59	Post	71	0	41.0626	0	41.0626	NA	NA	1	11.0136	G2	3.32193	2.16667	10.8786	8.13106	11.7592	6.63337	0.0137073	0	0	0.0729001	0	0.00741424	0.0179947	7.24136	5.91513	5.95147	5.95147	6.09838	8.87759	10.1371	8.48336	8.05791	Low
TCGA-4E-A92E-01	CN_LOW	54	Post	76	0	0.427393	0	0.427393	0	0.427393	0	0.427393	G1	1	4.9	10.5747	8.57774	11.2648	6.4903	0.0267513	0	0.0431218	0.0824233	0.0260743	0.00708115	0.0261926	11.0999	6.44006	8.7507	6.96422	7.0125	8.64326	10.2802	10.6821	10.364	High
TCGA-5B-A90C-01	CN_HIGH	69	Post	98	0	39.5174	0	39.5174	NA	NA	1	16.9971	G2	4.39232	1.56667	11.6822	6.90772	11.7644	6.45875	0.0121727	0	0.00522174	0.016524	0	0.000990356	0.00795356	6.13551	6.01976	6.29219	5.96024	6.05558	9.02679	11.2858	8.40142	8.73099	Low
TCGA-5S-A9Q8-01	CN_LOW	51	Post	86	0	10.2903	0	10.2903	0	10.2903	0	10.2903	G2	1	1.7	10.6002	7.83198	11.6717	7.16934	0.0236773	0	0.0152281	0.0279277	0.00555089	0.00122536	0.0336481	11.9853	5.84758	7.97078	7.58996	7.37887	6.9267	9.44473	10.1643	10.7444	High
TCGA-A5-A0G2-01	POLE	57	Post	60	0	149.555	0	149.555	0	149.555	0	149.555	G3	3.70044	861.867	11.909	8.67003	11.3829	7.56652	0.00403393	0	0.0268972	0.0444536	0	0.0035054	0.0140484	5.74576	5.9017	7.5968	6.00847	6.44964	7.24613	10.4519	9.96212	9.13345	Low
TCGA-A5-A0G5-01	CN_HIGH	73	Post	48	0	37.0188	0	37.0188	0	37.0188	0	37.0188	G3	3.90689	4.13333	11.5901	10.8791	13.3	6.53353	0.0470403	0	0.11497	0.0825487	0.0349935	0.0304506	0.0747869	5.81277	6.44955	5.53183	5.92852	6.86267	7.70743	10.8829	10.1961	9.73489	Low
TCGA-A5-A0GA-01	MSI	67	Post	90	1	17.8519	1	17.8519	NA	NA	1	17.8519	G3	1	10.0667	12.072	7.94491	11.6084	6.54561	0.0174976	0	0.0263719	0.0245194	0.00359494	0.00473477	0.00805589	5.73893	6.81624	6.32461	6.52742	6.84524	7.79011	9.85616	9.38594	8.84959	Low
TCGA-A5-A0GE-01	CN_LOW	38	Pre	57	0	105.369	0	105.369	0	105.369	0	105.369	G2	2.80735	1.1	11.1841	8.42595	11.3678	6.0948	0.0409155	0	0.0175405	0.0607412	0.00584821	0.00804207	0.0153697	12.6173	6.9461	6.76809	9.07491	7.85854	8.64408	11.0549	10.3942	10.9519	High
TCGA-A5-A0GI-01	MSI	63	Post	66	0	88.1744	0	88.1744	0	88.1744	0	88.1744	G2	1	11.3667	11.3949	7.61156	11.2228	6.50617	0.016683	0	0.0190259	0.0436423	0.00618757	0.00857174	0.0331919	12.0481	6.65723	8.43343	7.19598	7.25899	7.01421	11.3871	10.303	10.1992	High
TCGA-A5-A0GJ-01	CN_HIGH	44	Pre	115	0	65.7527	0	65.7527	1	0.394516	1	0.394516	G2	3.32193	2.03333	10.4995	8.21443	11.563	5.47456	0.00511093	0	0.0312122	0.0747604	0	0.0143534	0.0611538	13.3487	6.88245	8.56972	8.65131	7.68401	7.01407	9.76079	10.1632	10.4325	High
TCGA-A5-A0GM-01	CN_LOW	53	Post	97	0	60.5254	0	60.5254	0	60.5254	0	60.5254	G1	0	1.4	11.2474	7.24891	12.3973	6.78528	0.0264966	0	0.00743245	0.0283696	0.00779961	0.00227389	0.0720931	11.1458	6.51161	9.38848	7.83284	8.46152	7.38294	11.2414	9.62919	9.93467	High
TCGA-A5-A0GN-01	CN_HIGH	65	Post	68	0	60.5254	0	60.5254	0	60.5254	0	60.5254	G1	4.70044	1.86667	10.3831	8.68139	13.4359	6.62222	0	0.0017316	0.0179547	0.148189	0.0175307	0.0129385	0.101146	13.015	6.06522	8.91451	7.7007	7.71616	7.7007	8.48109	10.5409	10.984	High
TCGA-A5-A0GU-01	CN_LOW	58	Post	95	0	28.2737	0	28.2737	0	28.2737	0	28.2737	G1	2.32193	1.4	10.7399	8.1336	11.1168	6.50239	0.0256641	0	0.046086	0.0672662	0	0.0104497	0.0265818	11.3679	6.1326	8.90309	6.93088	6.32849	6.53971	10.6452	10.5996	9.97644	High
TCGA-A5-A0GV-01	CN_LOW	67	Post	63	0	54.0158	0	54.0158	1	9.99441	1	9.99441	G1	3	1.53333	10.8765	6.61103	11.0612	6.08025	0.0186967	0	0	0.0219303	0.00216401	0.00123801	0.0163903	6.91344	6.32809	6.44754	5.99541	6.35976	7.07066	11.5883	10.9488	9.48607	Low
TCGA-A5-A0GW-01	MSI	46	Pre	49	0	23.2107	0	23.2107	0	23.2107	0	23.2107	G3	1.58496	10.2667	11.888	9.48293	11.9921	6.94766	0.0577968	0	0.0545178	0.077988	0.0240002	0.0082284	0.031734	6.51291	6.4489	10.7531	7.99002	7.87148	8.0672	10.4904	9.72929	10.034	High
TCGA-A5-A0GX-01	CN_LOW	53	Post	108	0	68.6458	0	68.6458	0	68.6458	0	68.6458	G2	0	1.06667	10.0552	8.1662	11.5568	6.44564	0.0175423	0	0.0467073	0.0489732	0.0149591	0.00765126	0.0102062	12.3693	7.23837	7.60869	8.1801	8.59574	8.95458	11.5894	10.0887	10.7127	High
TCGA-A5-A0R7-01	CN_LOW	55	Post	136	0	17.5888	0	17.5888	0	17.5888	0	17.5888	G2	3.45943	2.3	11.0273	8.12408	11.9274	6.5836	0.0333911	0	0.0439687	0.0983877	0.0152574	0.00788495	0.0234487	11.977	6.4697	7.67785	9.09599	8.38321	8.41434	11.2713	10.2597	10.8038	High
TCGA-A5-A0R9-01	CN_LOW	51	Post	145	0	24.6244	0	24.6244	0	24.6244	0	24.6244	G2	1.58496	1.46667	10.6933	8.0809	10.9434	5.99215	0.0129657	0	0.0128913	0.0478043	0	0.0300817	0.0414793	12.239	6.26613	7.66598	7.96561	7.21831	8.94341	11.1001	10.6218	9.92287	High
TCGA-A5-A0RA-01	CN_LOW	68	Post	113	0	29.0627	0	29.0627	0	29.0627	0	29.0627	G2	0	2.53333	11.0811	7.19091	10.7122	6.68071	0.017558	0	0.00181518	0.076694	0.00339344	0.0030678	0	10.586	6.6823	8.53033	6.86857	6.35581	6.81021	10.2513	9.4791	9.35589	High
TCGA-A5-A0VP-01	MSI	74	Post	58	0	42.3447	0	42.3447	0	42.3447	0	42.3447	G3	2	49.2	11.8149	7.88459	10.8853	7.95824	0.0283086	0	0.0153167	0.0569335	0.00438647	0.0105141	0.0180007	6.04044	6.28167	7.47669	6.37525	6.31423	9.00134	10.6548	9.2845	9.02099	Low
TCGA-A5-A0VQ-01	MSI	62	Post	89	0	15.945	0	15.945	0	15.945	0	15.945	G3	0	12.2333	10.4598	7.74473	12.9299	6.78499	0.03036	0	0.022075	0.085799	0.0163416	0.0142951	0.0215393	11.2179	6.01028	8.38886	7.18882	7.05431	6.9374	11.018	10.1079	10.4635	High
TCGA-A5-A1OG-01	CN_HIGH	65	Post	64	1	31.9887	1	31.9887	1	11.0793	1	11.0793	G3	4.24793	1.23333	12.0407	8.54076	11.6404	6.94632	0.00758761	0	0.0139176	0.115204	0.007988	0.0127527	0.0106217	5.76105	6.04226	7.73873	6.17551	6.82601	8.8457	11.5799	9.38518	9.1242	Low
TCGA-A5-A1OK-01	CN_LOW	63	Post	87	0	30.1476	0	30.1476	0	30.1476	0	30.1476	G3	1.58496	2.16667	10.5536	7.32641	11.5972	6.18051	0.0164418	0	0.00473396	0.0597762	0.00489741	0.00842405	0.0124988	11.6583	6.31166	5.88396	7.97775	7.74544	8.02081	10.2527	10.6337	10.7644	High
TCGA-A5-A2K2-01	CN_HIGH	77	Post	50	0	118.19	0	118.19	0	118.19	0	118.19	G3	3.90689	4.16667	11.7396	7.40177	10.9488	7.56377	0.0118627	0	0	0.0161809	0	0.000114029	0.00730336	5.77859	6.22398	7.49497	5.77859	5.99209	8.511	8.76244	10.6591	8.7873	Low
TCGA-A5-A2K3-01	MSI	68	Post	80	0	66.1472	0	66.1472	0	66.1472	0	66.1472	G3	4.24793	41.1	11.8946	13.2548	12.48	6.39753	0.0344666	0	0.421314	0	0.16961	0.0417226	0	6.34058	6.37557	8.38544	6.68566	6.63677	6.79808	9.57743	9.42281	8.23426	Low
TCGA-A5-A2K4-01	CN_HIGH	69	Post	51	1	28.6353	1	28.6353	1	17.3587	1	17.3587	G3	4.9542	1	11.596	7.84241	11.9308	7.03412	0.0269766	0	0.00600042	0.0864268	0.0172194	0.00301454	0.00359461	5.94306	6.29485	7.23724	6.89945	7.03424	7.48354	10.3478	10.3089	8.45677	Low
TCGA-A5-A2K5-01	POLE	76	Post	127	0	24.723	0	24.723	0	24.723	0	24.723	G3	0	285.5	11.8653	8.59015	11.1987	6.16864	0.00262061	0	0.0243693	0.0117713	0	0.0118647	0.0120406	7.72096	6.38278	6.83272	6.32124	6.42119	6.9021	10.4371	9.88971	8.7237	Low
TCGA-A5-A2K7-01	MSI	41	Pre	72	0	34.9476	0	34.9476	0	34.9476	0	34.9476	G3	0	20.5	12.2998	7.19404	11.73	7.15957	0	0	0.00293037	0.0397659	0.0089967	0.0029199	0.0209293	6.04788	5.8977	5.6958	5.96427	6.52354	7.00591	11.3322	9.9437	9.14206	Low
TCGA-A5-A3LO-01	CN_HIGH	64	Post	103	0	25.512	0	25.512	0	25.512	0	25.512	G3	4.70044	1	12.8312	6.64013	10.9717	7.94796	0.0207996	0	0.00615342	0.0354947	0.00165981	0.000929642	0.016027	5.86484	6.38125	5.91607	6.05664	6.6516	10.107	9.80679	9.87576	8.19787	Low
TCGA-A5-A3LP-01	CN_HIGH	74	Post	46	0	14.9587	0	14.9587	0	14.9587	0	14.9587	G3	4.08746	1.63333	10.9211	8.03131	12.1582	7.10455	0.0192463	0	0.0124694	0.0268065	0	0.0014896	0.0794938	5.69124	5.92132	5.92132	6.12442	6.48457	7.67368	10.4223	9.63569	8.45553	Low
TCGA-A5-A7WK-01	CN_HIGH	71	Post	97	0	18.4108	0	18.4108	1	11.5067	1	11.5067	G3	2.58496	2.13333	11.3042	7.54801	12.5904	6.95685	0.0118808	0	0	0.0409843	0.00496689	0.000619518	0.00984943	5.76087	5.53183	6.4342	6.18805	6.08998	8.88766	10.402	9.32276	9.04938	Low
TCGA-A5-AB3J-01	CN_LOW	52	Post	59	0	16.8327	0	16.8327	0	16.8327	0	16.8327	G2	2.32193	1.43333	9.99689	8.26113	12.4998	7.09641	0.0423026	0	0.0111607	0.12475	0.0238501	0.0074695	0.00982776	12.5713	7.23176	8.65825	7.94171	8.08482	9.46458	9.96769	10.1989	10.608	High
TCGA-AJ-A23M-01	CN_HIGH	61	Post	141	1	20.2518	1	20.2518	NA	NA	1	16.9642	G3	4.39232	3.6	11.5169	6.63657	11.8193	5.8133	0.00421747	0	0	0.0879419	0.0024293	0.00151057	0.0445086	5.90463	6.43284	6.05761	6.32923	7.95748	9.3127	10.9961	10.3273	9.43702	Low
TCGA-AJ-A23N-01	CN_HIGH	70	Post	NA	1	14.4327	1	14.4327	NA	NA	1	14.4327	G3	4.16993	1.5	11.9585	7.30826	11.2147	7.05053	0.0136689	0	0.0128666	0.0600059	0.0036361	0.0115873	0.0726048	5.86406	5.91517	6.29195	6.10477	7.12067	9.53981	10.5202	9.73662	9.85427	Low
TCGA-AJ-A2QK-01	CN_HIGH	65	Post	119	0	21.1395	0	21.1395	1	19.9231	1	19.9231	G3	2.80735	2.33333	10.9998	8.44038	11.9524	7.07807	0.0276571	0	0.0136543	0.184045	0.0323328	0.0206824	0.0838412	12.4815	6.13606	6.99438	8.47535	7.89996	8.28875	10.3984	10.0496	10.4406	High
TCGA-AJ-A2QL-01	CN_LOW	60	Post	112	0	19.7916	0	19.7916	0	19.7916	0	19.7916	G3	1	2.8	11.1344	10.2841	10.8498	6.32363	0.0139095	0	0	0.0521336	0.0234	0	0.0573565	12.3593	5.93376	7.24726	6.91353	6.59927	8.31989	9.6752	10.0731	10.3461	High
TCGA-AJ-A2QM-01	CN_HIGH	67	Post	74	0	29.3915	0	29.3915	0	29.3915	0	29.3915	G3	3.58496	6.06667	11.6599	6.58305	11.3593	7.65067	0	0	0.00134457	0.0243453	0.00335095	0.00495986	0.0132849	5.69115	5.75703	6.10285	6.03339	7.67693	8.56785	12.4414	9.78648	9.27749	Low
TCGA-AJ-A3BD-01	CN_HIGH	57	Post	85	0	34.1585	0	34.1585	0	34.1585	0	34.1585	G3	4.16993	2.6	11.4109	8.31983	11.5338	7.20285	0.00520174	0	0	0.0634382	0	0.0152797	0.0416549	7.11981	6.12915	7.75602	6.82028	6.03264	7.40975	10.3814	10.0063	8.1355	Low
TCGA-AJ-A3BF-01	CN_HIGH	65	Post	113	0	18.1149	0	18.1149	1	12.6245	1	12.6245	G3	3.58496	0.866667	11.3102	7.2413	11.3459	6.87803	0.0262622	0	0.00734641	0.0303526	0	0.0122022	0.0170586	6.6159	6.08334	6.65056	6.63915	6.77782	11.0049	11.015	10.1488	7.67228	Low
TCGA-AJ-A3BG-01	MSI	65	Post	66	0	18.082	0	18.082	1	15.7806	1	15.7806	G3	1	42.9667	11.3285	7.72515	11.7318	7.52904	0.00528285	0	0.00968669	0.0195739	0.0056226	0.00350574	0.0101332	5.53183	5.98777	9.38006	5.98777	6.0891	7.96207	6.46838	10.7263	8.91233	Low
TCGA-AJ-A3BI-01	CN_HIGH	67	Post	100	0	18.9039	0	18.9039	NA	NA	1	12.2629	G3	4.32193	1.36667	11.8606	8.87502	11.5795	5.61177	0.000504053	0	0.0297188	0.0251857	0.00375317	0.0015379	0.0551785	7.88042	6.0188	7.07934	7.01315	6.60125	6.53767	8.47482	9.81046	7.8939	Low
TCGA-AJ-A3BK-01	CN_LOW	68	Post	92	0	33.8955	0	33.8955	0	33.8955	0	33.8955	G3	2.32193	1.96667	11.7255	8.53888	10.3577	5.91681	0.0239913	0	0.017649	0.0601792	0.00726144	0.0105653	0.0863626	11.5063	6.03648	10.4796	6.87221	6.12248	8.81446	11.3264	9.34361	9.18693	High
TCGA-AJ-A3EJ-01	CN_HIGH	74	Post	73	1	1.64382	1	1.64382	NA	NA	1	1.64382	G3	4.24793	1.86667	11.2773	7.32873	11.6013	5.79094	0.00225883	0	0.0130561	0.0478443	0	0.00882735	0.0672694	5.96073	6.20633	6.1362	7.32353	7.56217	8.72516	10.7148	9.71133	9.37641	Low
TCGA-AJ-A3EL-01	POLE	47	Pre	57	0	22.4874	0	22.4874	0	22.4874	0	22.4874	G3	0	248.333	11.7712	9.55201	11.6118	6.49487	0.0382301	0	0.0404112	0.0557059	0.0196438	0.00440761	0	8.43522	6.0219	5.94244	7.12028	6.4628	8.54937	10.514	9.61377	8.79083	Low
TCGA-AJ-A3EM-01	CN_HIGH	69	Post	82	0	22.2573	0	22.2573	0	22.2573	0	22.2573	G3	4.32193	1.7	12.9551	6.49491	10.9638	7.05895	0.0100255	0	0	0.00835561	0	0.000553739	0.0102124	6.1847	6.34828	5.53183	6.61619	7.94644	9.20965	11.0519	10.0986	8.49795	Low
TCGA-AJ-A3I9-01	CN_LOW	52	Post	72	1	17.0628	1	17.0628	1	12.1643	1	12.1643	G3	3	0.933333	11.8988	7.30369	10.3512	7.14773	0.0121265	0	0	0.0171238	0	0.000123197	0.003049	8.18752	6.02784	6.57187	7.01321	6.52054	6.8163	9.58027	9.95504	8.44486	Low
TCGA-AJ-A3IA-01	CN_HIGH	77	Post	58	0	20.8107	0	20.8107	0	20.8107	0	20.8107	G3	4.24793	7.7	11.8884	7.9298	11.2735	6.28718	0.0273748	0	0.0250719	0.0750176	0.0144191	0.00756301	0.00711089	6.26334	6.53002	5.72585	6.83256	7.41728	8.72917	11.5093	9.20053	8.31643	Low
TCGA-AJ-A3NF-01	CN_HIGH	60	Post	117	0	21.2052	0	21.2052	0	21.2052	0	21.2052	G3	3.70044	1.83333	11.4777	7.92557	11.7695	6.8112	0.0282404	0	0.0322756	0.119578	0.00368168	0.0157059	0.00916884	5.76244	6.79683	6.85113	7.35736	7.54614	9.49298	10.992	9.90123	9.24573	Low
TCGA-AJ-A3NG-01	CN_LOW	83	Post	93	0	15.6163	0	15.6163	0	15.6163	0	15.6163	G3	2.32193	2.46667	11.804	6.80144	11.7706	7.64783	0.0207898	0	0	0.0249194	0.000636663	0.00451219	0.0365501	6.37299	6.33485	6.34457	6.41812	6.70568	7.82075	11.0486	10.1715	9.47051	Low
TCGA-AJ-A3OK-01	CN_LOW	73	Post	75	0	15.945	0	15.945	0	15.945	0	15.945	G3	0	21.9667	9.46058	8.85137	11.2472	6.71499	0.0334061	0	0.0457941	0.189928	0.0260551	0.0171094	0	11.6026	7.65514	8.91653	8.52594	7.52769	8.09501	9.9166	9.88379	10.8069	High
TCGA-AJ-A3TW-01	CN_HIGH	78	Post	55	0	16.8656	0	16.8656	0	16.8656	0	16.8656	G3	3.70044	3.8	11.6461	8.5559	10.8505	6.59907	0.00837912	0	0.0141829	0.0408043	4.48e-05	0.0224534	0.0785547	5.53183	5.53183	5.53183	5.91833	5.94909	6.05387	11.1134	9.47679	8.99215	Low
TCGA-AJ-A8CT-01	MSI	58	Post	115	0	2.69586	0	2.69586	0	2.69586	0	2.69586	G1	0	21.2	9.63436	9.04568	10.6839	7.14	0.0314987	0	0.0960778	0.180825	0.0290321	0.0169959	0.00854544	12.1067	6.4186	8.77466	8.54689	6.94242	8.31697	9.80099	9.91346	11.216	High
TCGA-AJ-A8CW-01	MSI	64	Post	134	0	0.131505	0	0.131505	NA	NA	0	0.131505	G2	2.32193	22.1333	11.5788	7.56055	10.8784	6.67068	0.0137652	0	0.0188129	0.046986	0.00882787	0.00278128	0.0137149	11.2052	5.78972	8.29457	7.18499	6.71006	6.75955	9.44852	9.80978	9.76201	High
TCGA-AP-A052-01	CN_HIGH	59	Post	126	1	21.9943	1	21.9943	NA	NA	1	12.9533	G3	2.58496	1.4	11.5262	7.62038	11.3269	6.63699	0.00763716	0	0	0.0477699	0	0.000973364	0.0748136	7.53559	6.14313	6.88599	6.43072	8.00097	10.3647	11.9216	9.72356	8.73044	Low
TCGA-AP-A056-01	POLE	64	Post	56	0	86.0703	0	86.0703	0	86.0703	0	86.0703	G3	0	275.4	11.7751	9.09054	11.1337	7.04966	0.00154706	0	0.00510742	0.0297015	0.00803079	0	0.125452	7.69686	6.17434	10.3124	8.2154	8.27381	8.16819	9.77319	9.77539	9.34495	High
TCGA-AP-A05D-01	CN_HIGH	67	Post	98	0	57.7966	0	57.7966	0	57.7966	0	57.7966	G3	3.58496	1.1	12.171	7.90425	10.741	6.64715	0.0015529	0.000207155	0.0108378	0.0180051	0	0.0221653	0.122292	6.03817	5.78597	5.89078	6.69376	6.74264	9.47441	10.9947	10.4771	8.85673	Low
TCGA-AP-A05H-01	CN_HIGH	75	Post	89	0	45.5337	0	45.5337	0	45.5337	0	45.5337	G3	4.39232	2.16667	11.0744	6.65596	11.5018	7.16979	0.00813987	0	0.00675041	0.0106829	0	0.000662894	0.017049	5.85694	6.32003	5.53183	7.5682	7.21858	9.41778	12.2271	10.3946	8.9691	Low
TCGA-AP-A05N-01	MSI	58	Post	123	1	23.8682	0	23.8682	0	23.8682	0	23.8682	G1	0	8.63333	11.1754	6.87752	11.9234	6.6552	0.0194762	0	0.00233427	0.020438	0.00410895	0	0.0534087	11.6656	6.2407	7.75191	7.68353	7.5349	7.69749	10.4331	9.80035	9.7015	High
TCGA-AP-A05P-01	CN_LOW	54	Post	74	0	20.9094	0	20.9094	0	20.9094	0	20.9094	G1	2.58496	1.66667	10.6568	8.25119	10.5691	5.81362	0.0376216	0	0.0206545	0.0527729	0	0.00514123	0.00182149	11.305	6.39315	7.06754	8.32998	6.99621	8.89444	11.1123	10.3196	10.3617	High
TCGA-AP-A0L8-01	CN_HIGH	70	Post	61	1	48.7885	1	48.7885	1	47.7693	1	47.7693	G3	4.45943	2	12.3351	6.7168	10.113	5.77419	0.0197764	0	0.0164727	0.0133279	0	0.000705183	0.00782912	5.53183	5.84697	5.91741	6.32679	6.29632	6.6427	13.3914	10.6711	9.82125	Low
TCGA-AP-A0L9-01	CN_HIGH	71	Post	60	0	125.423	0	125.423	0	125.423	0	125.423	G3	3.90689	2.16667	11.2899	6.62452	11.4707	7.08556	0.000650216	0.000432521	0	0.0339845	0	0	0.0635569	7.51226	5.89959	5.74454	5.74454	6.05053	9.69429	13.1548	9.52247	9.49441	Low
TCGA-AP-A0LD-01	MSI	63	Post	68	0	117.993	0	117.993	0	117.993	0	117.993	G3	2.58496	14.8667	11.6095	7.0895	11.4884	5.80638	0.00915995	0	0.0161432	0.0140818	0.000395352	0.00206714	0.0198125	5.92814	6.46201	5.53183	7.21301	7.00652	7.65353	12.3939	10.2688	8.57305	Low
TCGA-AP-A0LE-01	MSI	57	Post	75	0	110.366	0	110.366	0	110.366	0	110.366	G3	1	18.2333	11.8203	7.48865	11.7062	6.22408	0.0196096	0	0.0302066	0.0270424	0.00414112	0.003893	0.0120558	12.5083	6.34962	7.27674	6.88981	7.29394	6.39262	11.1856	10.3875	8.88077	High
TCGA-AP-A0LF-01	CN_HIGH	82	Post	72	0	93.9935	0	93.9935	NA	NA	0	93.9935	G3	3.80735	8.1	11.2526	11.0049	12.7785	8.34111	0.00482096	0	0.172381	0	0.00614359	0.00106104	0.037297	6.42109	6.48991	6.05061	6.05061	6.5535	6.72108	9.24321	9.13806	7.98526	Low
TCGA-AP-A0LI-01	CN_HIGH	67	Post	86	0	97.7085	0	97.7085	0	97.7085	0	97.7085	G3	4.39232	3.56667	11.9534	10.3559	11.7613	6.10467	0.00265444	0	0.100494	0.0603928	0	0	0.0286452	5.93659	6.54615	7.20637	6.88809	6.61812	7.73195	11.1813	10.0273	7.69218	Low
TCGA-AP-A0LJ-01	CN_LOW	42	Pre	80	0	46.7173	0	46.7173	0	46.7173	0	46.7173	G1	1.58496	1.23333	10.2554	8.05726	10.3144	5.64538	0.0206589	0	0.0358775	0.0610392	0.000979638	0.00665953	0.0498615	14.0943	6.15228	7.74578	8.9147	7.51882	8.04117	10.7509	9.88202	10.9793	High
TCGA-AP-A0LL-01	CN_LOW	56	Post	72	0	83.9662	0	83.9662	1	25.9723	1	25.9723	G1	1	1.53333	9.89672	8.40673	12.3024	7.04418	0.0361843	0	0.0352809	0.0602704	0.00504815	0.00655527	0.0188236	12.884	6.64006	7.95475	7.87385	7.71455	7.55459	10.672	9.91199	9.8149	High
TCGA-AP-A0LM-01	POLE	33	Pre	100	0	27.123	0	27.123	0	27.123	0	27.123	G3	0	442.333	10.9184	9.75444	12.1349	6.45115	0.12511	0	0.0742752	0.121112	0.035544	0.00800237	0.00840328	6.83608	6.79148	6.76843	7.12199	7.36449	9.10214	10.5465	9.26784	8.69826	Low
TCGA-AP-A0LN-01	CN_LOW	56	Post	119	0	82.5196	0	82.5196	0	82.5196	0	82.5196	G1	1.58496	2.03333	10.2811	8.14787	11.1562	6.37533	0.0298819	0	0.0268797	0.0525195	0	0.00630076	0.0068734	14.326	6.40376	7.95204	7.49125	7.76013	7.22541	11.1894	10.7786	10.7613	High
TCGA-AP-A0LO-01	CN_LOW	45	Pre	67	1	33.4024	1	33.4024	1	16.9642	1	16.9642	G2	3.58496	0.933333	10.9549	6.84412	10.5044	6.43575	0.0112991	0	0.00726201	0.0489833	0	0.004551	0.0305938	11.8781	6.25058	6.929	8.28914	6.82249	7.00721	10.2757	9.22258	10.2075	High
TCGA-AP-A0LT-01	MSI	57	Post	91	0	49.2159	0	49.2159	0	49.2159	0	49.2159	G2	0	21.2	12.375	7.54062	11.1038	6.54164	0.00591146	0	0.0149302	0.0190292	0.00586325	0.00426448	0.0333122	7.02293	5.74983	6.30917	6.39189	6.24818	6.30917	10.9048	9.5612	8.56199	Low
TCGA-AP-A0LV-01	CN_LOW	39	Pre	76	0	25.0847	0	25.0847	0	25.0847	0	25.0847	G1	0	0.666667	11.269	8.43334	10.4548	5.70683	0.0193121	0	0.0134205	0.0259107	0.0127218	0.00757844	0.0234869	12.3001	6.54013	7.49507	7.71489	7.67382	9.65256	11.4175	10.1443	10.7279	High
TCGA-AP-A1DH-01	MSI	62	Post	127	0	71.6704	0	71.6704	0	71.6704	0	71.6704	G3	0	19.4333	12.0094	9.86513	11.7133	6.45541	0.0167718	0	0.0926941	0.0175004	0.020602	0.00647661	0.0254669	5.89571	5.9769	8.13017	6.85057	6.54295	7.29768	11.3521	9.99574	8.92507	Low
TCGA-AP-A1DK-01	MSI	53	Post	56	0	90.9689	0	90.9689	0	90.9689	0	90.9689	G3	0	346.533	10.8153	8.7066	11.2096	7.04308	0.0472888	0	0.0659401	0.0909308	0.0109306	0.0103076	0.0161516	6.28182	6.68034	7.52571	6.7352	7.58657	7.5434	11.458	10.3901	9.10056	Low
TCGA-AP-A1DM-01	MSI	60	Post	92	0	55.8898	0	55.8898	0	55.8898	0	55.8898	G1	1	12	11.5948	8.19385	12.8264	6.99099	0.0236826	0	0.0140746	0.0387386	0.00688769	0	0.0266208	10.4176	5.9248	9.62537	7.70686	7.51822	7.75609	10.5544	9.8204	9.06091	High
TCGA-AP-A1E0-01	POLE	40	Pre	59	0	60.2295	0	60.2295	0	60.2295	0	60.2295	G2	0	162.433	12.0922	7.71208	10.98	6.80877	0.0250927	0	0.0172476	0.048687	0.00980088	0.00375849	0.00619265	11.8172	6.31639	7.44633	7.93084	6.93158	7.63634	11.1177	9.59408	10.2319	High
TCGA-AP-A1E1-01	MSI	74	Post	73	0	45.8625	0	45.8625	0	45.8625	0	45.8625	G2	1	18.5667	11.4843	8.75603	11.3612	6.32813	0.0131648	0	0.00167109	0.0789808	0.00207425	0.00138597	0.0368911	12.136	5.94729	7.56528	6.80814	6.49173	6.53281	10.4186	10.6739	9.97718	High
TCGA-AP-A1E3-01	CN_LOW	45	Pre	130	0	27.8463	0	27.8463	NA	NA	0	27.8463	G3	1.58496	1.36667	11.1359	7.52835	11.7646	6.93212	0.0293178	0	0.0155572	0.0491584	0.00576526	0.00251561	0.01965	10.3262	6.57021	10.9332	8.84111	7.85981	8.75543	10.1261	9.97915	9.45862	High
TCGA-AP-A1E4-01	CN_LOW	54	Post	54	0	51.1227	0	51.1227	NA	NA	1	5.19446	G2	2.58496	0.666667	11.0386	6.30508	10.325	6.53407	0.0101993	0	0	0.0215143	0	0.00135494	0.0080139	5.53183	6.33926	5.7677	7.24348	8.66462	9.66844	11.6821	10.3436	9.0389	Low
TCGA-AW-A1PO-01	CN_HIGH	66	Post	58	0	0.558898	0	0.558898	NA	NA	0	0.558898	G3	2.80735	2.26667	12.723	6.55454	12.4461	7.87241	0.00604655	0	0.000326689	0.0187447	0	0.00247976	0.00683024	5.53183	5.82024	6.69148	6.86892	8.55547	7.03235	11.1363	10.325	10.572	Low
TCGA-AX-A05U-01	CN_LOW	56	Post	62	0	29.6873	0	29.6873	0	29.6873	0	29.6873	G1	1.58496	0.9	11.0554	6.76542	11.9205	6.21242	0.0170864	0	0	0.0240746	0	0.00566358	0.0322147	14.0096	5.78618	6.83478	7.32088	6.99627	8.61746	11.0302	11.221	10.601	High
TCGA-AX-A05W-01	CN_LOW	60	Post	74	0	80.5471	0	80.5471	0	80.5471	0	80.5471	G1	2.80735	2.2	11.403	8.53572	10.6876	6.18214	0.00354052	0	0.00674942	0.0306125	0	0	0.149265	11.7316	5.76615	10.4371	6.63013	6.65264	6.73771	10.3612	9.72019	8.65833	High
TCGA-AX-A05Y-01	MSI	57	Post	92	0	88.2401	0	88.2401	1	6.37801	1	6.37801	G1	1	6.16667	11.9654	6.25755	10.9479	5.8363	0.0049513	0	0.00565623	0.016017	0	0.00496915	0.0155424	13.2334	5.97376	7.81519	6.78549	6.69469	7.11172	11.7385	10.1872	10.7426	High
TCGA-AX-A05Z-01	POLE	37	Pre	66	0	71.5061	0	71.5061	0	71.5061	0	71.5061	G2	1	246.467	10.9338	10.2237	11.9614	6.55482	0.00709548	0	0.130103	0.0234574	0.0234705	0.00634832	0.113767	10.3713	6.79534	9.94667	7.80193	7.21984	7.09536	10.899	10.0165	9.24639	High
TCGA-AX-A062-01	CN_LOW	53	Post	122	0	45.994	0	45.994	0	45.994	0	45.994	G1	0	0.833333	11.9009	6.76837	10.984	7.57399	0.0135167	0	0	0.040264	0.0102121	0	0.0283198	8.88359	6.02293	10.3299	7.47517	7.15439	8.54567	9.95363	9.28136	9.78197	High
TCGA-AX-A063-01	MSI	63	Post	88	0	79.4621	0	79.4621	0	79.4621	0	79.4621	G2	1	33.5667	10.7358	9.51949	11.6075	6.66387	0.0354631	0	0.110163	0.0973657	0.0253163	0.0113757	0	12.5904	6.57368	6.69072	7.65523	7.20241	6.93382	10.4781	11.6311	10.0633	High
TCGA-AX-A06F-01	POLE	59	Post	84	0	57.4679	0	57.4679	NA	NA	0	57.4679	G3	0	243.567	11.6727	9.10394	11.7489	6.53538	0.0205835	0	0.0314775	0.0578053	0	0.0137903	0.0423015	6.9378	5.96144	6.75227	7.55948	6.64487	7.01972	11.3468	9.82073	9.06308	Low
TCGA-AX-A06H-01	MSI	60	Post	98	0	27.386	0	27.386	0	27.386	0	27.386	G1	0	13.7333	11.5921	10.0247	11.547	6.43166	0.0465033	0	0.10349	0.17312	0.0193437	0.00684246	0.0904287	11.2163	6.68952	11.0423	8.1194	6.9324	7.95945	10.1511	9.60939	9.88657	High
TCGA-AX-A06L-01	CN_LOW	63	Post	112	0	60.6569	0	60.6569	0	60.6569	0	60.6569	G1	0	1.33333	10.3719	8.47212	11.1328	7.56517	0.0314887	0	0.0350755	0.116637	0.000527032	0	0.121071	10.7738	7.11417	9.12422	8.03999	7.4033	9.43647	10.1703	10.0611	9.85851	High
TCGA-AX-A0IS-01	CN_LOW	52	Post	132	1	61.0843	1	61.0843	1	14.7286	1	14.7286	G2	2	1.6	11.0521	7.33078	11.9448	6.58829	0.0127864	0	0.00548908	0.0580211	0.00906444	0.00109732	0.0214697	13.3228	6.01033	6.97223	7.27078	6.98917	7.38396	9.59408	9.96876	10.1232	High
TCGA-AX-A0IW-01	CN_HIGH	67	Post	61	0	37.7749	0	37.7749	0	37.7749	0	37.7749	G3	4.16993	1.76667	11.3637	7.14349	11.215	6.94102	0.0274607	0	0.00963417	0.0299034	0.000950491	0	0.0421106	5.88201	6.58994	6.34432	6.18303	9.43762	10.2502	12.186	10.0997	8.74802	Low
TCGA-AX-A0J0-01	POLE	47	Pre	53	0	40.1091	0	40.1091	0	40.1091	0	40.1091	G2	0	518.433	12.2191	7.83414	11.7152	6.4007	0.0127787	0	0.00922894	0.021231	0.0115883	0.0024665	0.0175121	6.33092	5.82685	7.35686	6.79603	6.68316	6.89758	11.8635	9.81018	9.44524	Low
TCGA-AX-A1C4-01	MSI	52	Post	115	0	13.282	0	13.282	NA	NA	0	13.282	G2	2.58496	28.7667	12.4849	6.49507	11.4058	6.15866	0.00883694	0	0.00125184	0.0152242	0.0017516	0.000533003	0.00797951	6.84187	5.73153	7.1924	6.49306	6.39028	6.6834	11.4796	10.2851	10.3116	Low
TCGA-AX-A1C5-01	MSI	47	Pre	107	0	32.9092	0	32.9092	0	32.9092	0	32.9092	G3	0	28.0667	11.8324	8.10622	11.7635	6.32231	0.0040332	0	0.0121692	0.00645808	0.0100085	0.00679973	0.0197864	7.46161	5.53183	6.67956	6.35381	6.38186	6.7363	10.2361	10.2544	9.8832	Low
TCGA-AX-A1C7-01	CN_HIGH	77	Post	60	0	34.6517	0	34.6517	NA	NA	1	12.8218	G3	3.70044	1.43333	11.7015	6.99921	11.0485	5.8463	0	0.00100988	0	0.0159317	0	0	0.0328532	6.39754	6.0366	6.1684	7.03489	8.01219	9.5834	11.4192	10.2475	8.75492	Low
TCGA-AX-A1CE-01	MSI	60	Post	58	0	34.0928	0	34.0928	NA	NA	0	34.0928	G3	0	383.867	11.071	7.48664	11.0856	7.07065	0.0117027	0	0.00787471	0.0462916	0.00870105	0	0.0129446	6.93556	5.96071	6.35423	6.20629	6.43038	7.46056	8.22161	9.08395	9.56009	Low
TCGA-AX-A1CF-01	CN_HIGH	69	Post	79	0	76.832	0	76.832	NA	NA	1	28.7668	G3	2.58496	3.1	12.0409	7.63828	11.775	7.97947	0.013621	0	0.00582908	0.0300989	0.00168253	0.00187933	0.0338258	5.83265	6.09211	7.11547	7.0672	8.30331	7.01679	11.8924	9.82137	8.30801	Low
TCGA-AX-A1CI-01	CN_LOW	61	Post	74	0	85.4785	0	85.4785	NA	NA	0	85.4785	G1	1.58496	2.03333	10.6734	7.18164	11.4959	6.67353	0.0300522	0	0.012652	0.061291	0.00344256	0.000535156	0.0324009	13.8795	6.0789	7.89726	7.12369	6.46854	6.00631	9.92528	10.5096	9.83755	High
TCGA-AX-A1CJ-01	CN_LOW	59	Post	115	0	73.4129	0	73.4129	NA	NA	0	73.4129	G2	2	1.66667	10.6569	7.84154	10.7804	6.36006	0.00972587	0	0.0437576	0.0756554	0	0.00496303	0.0128227	13.1467	5.98996	7.70965	7.26582	6.68848	8.53993	10.0322	10.2015	9.36661	High
TCGA-AX-A1CN-01	CN_LOW	54	Post	146	0	37.5777	0	37.5777	NA	NA	1	36.3284	G3	1.58496	1.13333	12.0705	6.76821	11.2421	8.46302	0.0200093	0	0	0.0250682	0.00178048	0	0.0423248	6.97306	6.37838	10.4655	6.99838	7.08276	7.89364	10.3834	10.1955	12.4472	High
TCGA-AX-A2H2-01	CN_HIGH	86	Post	65	1	4.76707	0	4.76707	0	4.76707	0	4.76707	G3	3.58496	6.23333	11.0989	8.1794	11.2653	6.56617	0.00168388	0	0	0.0912148	0.000816526	0.00706273	0.0536217	5.53183	5.7551	6.11908	6.29704	6.99987	7.50613	11.0886	8.99504	8.53085	Low
TCGA-AX-A2H4-01	CN_HIGH	66	Post	84	1	30.1147	1	30.1147	1	17.0957	1	17.0957	G3	4.45943	5.6	10.9919	10.7208	12.794	7.45863	0.00061936	0	0.0579982	0.21691	0.0868755	0.0158308	0.0291283	6.28744	6.26053	6.86884	6.51346	6.53293	6.93463	9.92526	10.6032	8.80601	Low
TCGA-AX-A2H5-01	CN_HIGH	67	Post	87	0	71.2431	0	71.2431	0	71.2431	0	71.2431	G3	3.32193	1.6	10.8394	8.3192	11.1539	6.07563	0.00194942	0	0.02579	0.0224159	0	0.00548344	0.0211545	6.11542	5.82511	5.73939	5.89072	7.23099	7.99928	9.98201	9.95152	8.5265	Low
TCGA-AX-A2HA-01	MSI	35	Pre	60	0	81.369	0	81.369	0	81.369	0	81.369	G3	2	50.6	10.6735	8.49693	11.4855	7.48931	0.00657135	0	0.0175299	0.0606525	0.0151028	0.0169903	0.0308145	13.1432	6.21674	8.67168	6.84015	6.69735	6.91718	10.6114	10.5666	9.87958	High
TCGA-AX-A2HC-01	POLE	53	Post	118	0	34.3229	0	34.3229	1	24.8545	1	24.8545	G3	2.32193	435.7	12.598	6.40782	10.4311	5.89691	0.0071908	0	0.00310091	0.00881858	0	0.0014253	0.000191413	5.96074	6.03859	5.53183	7.54988	6.64314	11.2334	11.989	10.5105	10.181	Low
TCGA-AX-A2HG-01	MSI	56	Post	115	0	38.2352	0	38.2352	0	38.2352	0	38.2352	G3	0	28.9	12.0832	9.2772	11.7615	7.21028	0.0142854	0	0.0596762	0.0471066	0.0111377	0.0084568	0.0122147	6.14963	6.10442	6.10442	6.67794	6.76139	7.21175	10.7394	9.75716	8.96728	Low
TCGA-AX-A2HH-01	CN_LOW	60	Post	65	0	17.7532	0	17.7532	NA	NA	0	17.7532	G3	3	1.3	11.7671	6.50793	10.8104	7.05823	0.00894919	0	0.00156559	0.00584349	0	0.00103886	0.00943833	5.84428	6.10531	6.23864	5.97285	6.28993	8.91807	10.658	10.6333	9.78645	Low
TCGA-AX-A2HJ-01	MSI	35	Pre	56	0	30.7394	0	30.7394	0	30.7394	0	30.7394	G3	1.58496	53.1	11.4867	8.13934	11.7447	6.45514	0.00171697	0	0.00651629	0.0381094	0.010689	0	0.0644809	12.713	6.6238	7.39357	8.42796	7.81355	7.98194	11.1195	10.3108	11.0325	High
TCGA-AX-A2HK-01	CN_HIGH	77	Post	73	1	2.95887	1	2.95887	NA	NA	1	2.95887	G3	4.32193	2.1	11.5236	6.99167	12.5613	7.6298	0.00410571	0	0	0.0311253	0	0.00326403	0.00892043	7.61592	5.99973	5.91442	7.16005	8.20322	11.2133	10.779	9.06854	9.63353	Low
TCGA-AX-A2IN-01	MSI	63	Post	100	1	31.1339	1	31.1339	NA	NA	1	8.44922	G3	1	17.3333	12.5994	8.21612	11.5914	7.49387	0.0300662	0	0.0201474	0.0396615	0	0.0016618	0.000472961	6.0422	6.58031	6.59072	7.64717	7.77421	7.98734	10.1393	9.45245	8.88103	Low
TCGA-AX-A3FS-01	MSI	82	Post	98	0	0.230134	0	0.230134	NA	NA	0	0.230134	G3	1.58496	25.4333	12.2605	7.64715	11.1782	7.33108	0.000619303	0	0.00534082	0.0295495	0	0.0119274	0.0156271	5.97623	6.24398	5.97623	6.85307	7.40717	10.3975	11.4984	10.1883	8.58607	Low
TCGA-AX-A3FV-01	CN_LOW	62	Post	113	0	0	0	0	NA	NA	0	0	G3	4.32193	2.73333	13.0478	7.05714	10.5007	6.93466	0	0.000589623	0.00621785	0.0201519	0	0.0026838	0.0209029	6.07966	5.94701	6.35389	6.13474	6.15196	8.23117	8.07031	9.39419	8.95336	Low
TCGA-AX-A3G4-01	CN_HIGH	60	Post	107	0	0.295887	0	0.295887	NA	NA	0	0.295887	G3	3.80735	1.16667	10.8645	6.87762	12.2305	6.44655	0.0109874	0	0.00150542	0.0463962	0.00286858	0.00483152	0.00524896	9.75039	7.08889	6.78887	8.9592	8.00577	8.56359	11.2826	9.47143	10.0103	High
TCGA-AX-A3G6-01	CN_HIGH	67	Post	60	0	0.263011	0	0.263011	NA	NA	0	0.263011	G2	4.45943	1.83333	12.0955	7.16239	11.6944	7.316	0	0.00416665	0.00401793	0.0179669	0.00371154	0.00626412	0.0391751	5.85832	5.76294	5.69534	5.93128	6.55761	8.81593	11.9323	9.34082	8.30924	Low
TCGA-AX-A3G7-01	CN_HIGH	71	Post	74	0	0.295887	0	0.295887	NA	NA	0	0.295887	G3	2.32193	0.933333	11.1258	7.21134	11.6913	6.96954	0.0265372	0	0.00761797	0.0646337	0	0.00601885	0.00760069	5.53183	6.09462	6.53267	6.58652	6.76077	8.3714	9.24727	9.93375	9.24727	Low
TCGA-AX-A3G8-01	MSI	76	Post	62	0	1.18355	0	1.18355	NA	NA	0	1.18355	G3	1	26.5333	11.6233	7.26803	11.0348	5.76823	0.00979546	0	0.00305328	0.0196314	0	0.00224943	0.0140763	5.53183	6.04279	6.22073	5.82786	5.82786	8.27347	10.4946	9.14891	9.56462	Low
TCGA-AX-A3G9-01	MSI	63	Post	60	0	18.345	0	18.345	NA	NA	0	18.345	G3	0	21.9667	11.6152	6.99933	11.4238	6.55419	0.00720038	0	0.00608816	0.00565891	0	0.00148175	0	7.05915	5.95998	6.09096	6.42196	6.3642	6.84494	9.53812	9.38388	8.04025	Low
TCGA-AX-A3GB-01	CN_LOW	73	Post	87	0	14.4656	0	14.4656	NA	NA	0	14.4656	G3	1	2.66667	9.65256	8.77663	10.7108	6.58678	0.02494	0	0.0560166	0.0721856	0	0.00587761	0.000466925	13.0535	6.84593	8.51139	7.66072	6.86767	7.28433	9.97531	10.0995	10.2245	High
TCGA-AX-A3GI-01	CN_HIGH	66	Post	87	0	0.394516	0	0.394516	NA	NA	0	0.394516	G3	3.90689	1.33333	12.2618	6.45633	11.1881	6.59608	0.00555671	0	0.000753496	0.0109487	0	0.00173631	0.0159947	5.69753	5.76604	5.93662	6.10244	6.79645	8.44765	11.2598	9.30736	9.01494	Low
TCGA-B5-A0JN-01	CN_HIGH	84	Post	58	0	80.3827	0	80.3827	NA	NA	0	80.3827	G3	3.45943	4.7	11.6486	7.46078	10.6383	6.85825	0.0162652	0	0.00529757	0.0171317	0.00839607	0.00398454	0.00428981	6.10635	5.99504	7.27868	5.99504	6.92766	8.80198	10.9137	9.77108	9.00403	Low
TCGA-B5-A0JS-01	CN_LOW	54	Post	110	0	86.3662	0	86.3662	0	86.3662	0	86.3662	G1	1	0.933333	10.2091	11.377	11.6734	5.70699	0.0191851	0	0.0121029	0.0408193	0.0144831	0.00611473	0.0547034	13.499	6.37457	8.44688	7.41501	6.63548	8.81094	9.39954	10.0857	10.1915	High
TCGA-B5-A0JT-01	CN_LOW	63	Post	119	0	55.298	0	55.298	0	55.298	0	55.298	G1	3.80735	2.16667	11.8048	7.81268	10.4714	5.7711	0.00760032	0	0	0.0475554	0.00727181	0.00179284	0.0328575	10.8891	5.98965	8.54086	6.87705	6.66552	6.93029	11.4414	10.1226	9.99667	High
TCGA-B5-A0JU-01	MSI	57	Post	137	0	59.2432	0	59.2432	NA	NA	0	59.2432	G2	0	13.6333	11.8216	6.42896	12.2368	6.14007	0.00732295	0	0	0.0230056	0.000381065	0	0.0224545	12.6366	6.13497	7.62634	6.60237	6.49801	6.94701	9.5901	10.923	10.1624	High
TCGA-B5-A0JV-01	MSI	63	Post	94	0	86.0045	0	86.0045	1	22.9477	1	22.9477	G2	1	11.5333	11.5342	6.88848	10.3851	6.03451	0.00691501	0	0.0166898	0.0306167	0.00462044	0.00755882	0.0134922	12.7033	5.92662	8.65147	6.82165	6.13242	6.62557	10.6487	10.4662	9.91313	High
TCGA-B5-A0JZ-01	MSI	60	Post	87	0	71.4403	0	71.4403	NA	NA	1	11.704	G3	0	16.7	11.5172	9.60288	11.9166	6.30984	0.0340222	0	0.0633079	0.0811836	0.024811	0.0203473	0.0417805	13.0498	6.80094	7.79768	7.91097	6.97341	6.9878	10.9104	10.4098	9.9907	High
TCGA-B5-A0K0-01	CN_LOW	48	Pre	140	0	48.5912	0	48.5912	0	48.5912	0	48.5912	G1	2	0.666667	10.4273	9.33457	11.4931	7.2349	0.06026	0	0.0136413	0.118204	0.0110314	0.00812788	0.0139975	11.3856	6.32729	11.4207	8.17428	7.69057	8.6038	10.5379	10.0333	11.9014	High
TCGA-B5-A0K3-01	CN_HIGH	62	Post	88	1	27.2874	1	27.2874	NA	NA	1	8.41635	G3	2.58496	1.83333	11.621	7.20422	11.6663	6.86548	0.014293	0	0.0092781	0.0139574	0.00187791	0.0017947	0.0438591	7.26578	5.87275	6.11963	5.87275	7.57211	9.07386	9.11865	10.0604	9.09471	Low
TCGA-B5-A0K4-01	CN_LOW	51	Post	75	0	57.7638	0	57.7638	0	57.7638	0	57.7638	G2	3.45943	1.66667	10.5991	7.08746	12.1209	5.02226	0.000151062	0.00054036	0	0.0054837	0.00556923	0	0.037818	7.96466	5.82586	5.94694	6.30195	6.92056	7.59473	11.2207	10.7505	10.3677	Low
TCGA-B5-A0K6-01	MSI	58	Post	132	0	64.2075	0	64.2075	0	64.2075	0	64.2075	G1	1.58496	11.7667	10.7157	8.56868	10.9248	5.99446	0.0116123	0	0.0165773	0.0506911	0.00320622	0.00557005	0.0205351	13.9457	6.35996	8.44082	8.01302	7.08719	7.3143	11.7237	11.5931	10.1486	High
TCGA-B5-A0K7-01	CN_LOW	64	Post	61	0	63.55	0	63.55	1	10.5862	1	10.5862	G1	2	1.46667	10.3836	9.01538	10.7763	6.42636	0.0231671	0	0.0297779	0.118182	0	0.0104542	0.0566407	13.6101	6.09709	10.3986	7.31917	6.74237	8.1322	10.7898	10.0965	10.1059	High
TCGA-B5-A11E-01	POLE	53	Post	52	0	59.835	0	59.835	0	59.835	0	59.835	G3	1.58496	303.033	11.4028	8.00075	11.8703	7.268	0.00232952	0	0.0284602	0.046944	0	0.0113755	0.0129228	6.7729	5.92246	6.52385	7.08676	6.69695	6.90961	11.0605	10.6165	9.78059	Low
TCGA-B5-A11F-01	CN_LOW	55	Post	NA	0	185.784	0	185.784	1	52.9309	1	52.9309	G2	2	1.33333	11.2345	8.37252	10.817	6.46511	0.0204814	0	0.00225361	0.0361329	0.00707231	0.00312319	0.0271125	12.7869	6.54739	7.98067	7.33591	6.92286	9.12881	11.1294	10.2638	10.4244	High
TCGA-B5-A11G-01	MSI	71	Post	77	0	113.358	0	113.358	0	113.358	0	113.358	G1	0	18.5333	10.93	8.7901	11.1783	5.83523	0.0245696	0	0.0169054	0.028345	0.00143646	0	0.0222427	12.729	6.28171	6.88579	7.26167	6.93715	7.00989	9.3842	9.66723	9.10985	High
TCGA-B5-A11I-01	CN_HIGH	65	Post	124	0	75.7142	0	75.7142	NA	NA	1	23.1778	G3	2.80735	1.63333	11.7863	8.38156	11.1064	6.64144	0.00421967	0.00691113	0.00444105	0.0690654	0	0	0.122632	5.90258	5.95955	5.95955	5.83482	6.47487	8.14801	10.3661	10.0405	9.64305	Low
TCGA-B5-A11J-01	MSI	64	Post	134	0	54.4432	0	54.4432	0	54.4432	0	54.4432	G2	0	14.6	11.4303	7.6267	10.7786	6.43171	0.0192724	0	0.0146068	0.0348831	0.0102609	0.00156601	0.0527306	10.0737	6.2041	9.44514	6.79588	6.62049	8.93407	10.4787	9.99615	9.79271	High
TCGA-B5-A11L-01	CN_LOW	71	Post	92	1	73.643	0	73.643	1	4.3068	1	4.3068	G2	2.32193	3.73333	11.0252	8.234	12.2686	6.23701	0.0416373	0	0.00378829	0.116061	0.0147907	0.0174097	0.0882665	7.79497	6.99307	10.424	7.39934	7.3312	8.15213	9.52797	9.84942	9.36408	High
TCGA-B5-A11O-01	CN_LOW	62	Post	114	0	85.7744	0	85.7744	0	85.7744	1	63.2541	G1	0	3.2	11.0166	7.92725	11.077	6.5938	0.0442725	0	0.00522044	0.0997527	0.0186653	0.0185654	0.0861141	8.7764	6.39812	9.99667	9.55057	8.40945	8.10236	11.2796	10.1779	11.7412	High
TCGA-B5-A11R-01	CN_LOW	51	Post	89	0	77.2266	0	77.2266	0	77.2266	0	77.2266	G3	3.58496	19.9667	11.27	8.30263	10.6309	6.02012	0.0149504	0	0.0242551	0.0360129	0	0.00245277	0.00510582	7.86698	6.0322	6.1015	6.31723	6.34726	6.91795	10.7626	10.0593	9.75602	Low
TCGA-B5-A11S-01	CN_LOW	63	Post	118	0	73.2814	0	73.2814	0	73.2814	1	1.34793	G2	2.80735	1.73333	11.256	7.4624	11.0693	6.46327	0.0134695	0	0.0100828	0.0485338	0.00441732	0.00270309	0.0334516	11.7198	5.84139	6.78913	7.89832	6.97449	7.2723	9.73339	11.131	10.9718	High
TCGA-B5-A11U-01	MSI	74	Post	61	0	16.7341	0	16.7341	NA	NA	0	16.7341	G3	0	12.3	11.5227	8.40687	13.1901	6.1244	0.0288427	0	0	0.0469542	0.000296712	0.000847809	0.0564432	8.69069	7.25545	8.83548	8.6123	8.38941	9.57096	11.3284	9.67008	9.97564	High
TCGA-B5-A11V-01	CN_LOW	64	Post	71	0	19.5614	0	19.5614	0	19.5614	0	19.5614	G1	2.80735	1.9	10.7716	7.62841	11.6802	6.79645	0.0176649	0	0.0132172	0.0729031	0.0176787	0.00550591	0.0122445	12.9721	6.82909	9.9639	7.57735	7.48059	6.97542	10.7238	9.95641	10.9335	High
TCGA-B5-A11W-01	CN_LOW	61	Post	102	0	19.4957	0	19.4957	0	19.4957	0	19.4957	G2	0	2.43333	10.4419	7.58114	11.1721	7.62821	0.0197994	0	0	0.0525925	0.0130902	0	0.0588945	10.356	6.52513	10.5008	7.85958	6.94842	8.15457	11.0455	10.3322	10.4463	High
TCGA-B5-A11Z-01	CN_LOW	61	Post	84	0	17.3587	0	17.3587	0	17.3587	0	17.3587	G1	1	1.73333	9.98319	7.51639	11.0383	6.43556	0.00639441	0	0.00352786	0.0516855	0.0106069	0.00596151	0.0161699	10.1896	6.42038	7.00014	7.50762	7.40416	6.75272	10.175	10.9678	10.9562	High
TCGA-B5-A121-01	CN_LOW	57	Post	80	0	16.5697	0	16.5697	0	16.5697	0	16.5697	G1	0	1.06667	10.7618	7.84789	10.0988	6.33448	0.0273858	0	0.00833224	0.0562246	0	0.00247189	0.0130095	11.5753	6.19707	8.69619	7.88041	6.8599	9.0959	10.8584	9.58796	10.7768	High
TCGA-B5-A1MR-01	POLE	65	Post	58	0	225.499	0	225.499	0	225.499	0	225.499	G3	1	244.367	11.7405	10.7143	12.366	7.38588	0.0511122	0	0.116516	0.0140114	0.0483721	0	0.184616	5.78286	6.23574	7.63145	7.28583	7.18181	9.39558	10.7764	9.79399	9.20166	Low
TCGA-B5-A1MU-01	CN_HIGH	79	Post	44	1	50.8926	1	50.8926	NA	NA	1	44.8762	G3	3.45943	1.1	11.5931	8.00794	12.0163	7.34882	0.0181172	0	0.0149617	0.0536045	0.00658736	0	0.17224	5.73894	6.69116	5.99337	6.03699	7.58633	10.1122	11.8967	10.0743	8.55549	Low
TCGA-B5-A1MZ-01	CN_LOW	54	Post	114	0	52.5364	0	52.5364	1	20.1532	1	20.1532	G1	1	1.73333	9.60584	8.19619	11.7663	6.66663	0.0266048	0	0	0.0769523	0.021743	0.00363388	0.107977	11.9422	6.10935	8.98095	7.64032	7.05264	6.61919	10.0782	9.61153	10.2838	High
TCGA-B5-A1N2-01	CN_HIGH	70	Post	114	1	31.364	1	31.364	1	26.4326	1	26.4326	G3	4.08746	4.76667	11.6859	7.24842	12.2802	7.52706	0.0441772	0	0.024888	0.0252187	0	0.00710589	0.0150709	6.05478	6.35213	6.58183	7.23923	7.97131	9.03846	11.3653	9.66354	9.4929	Low
TCGA-B5-A3F9-01	CN_HIGH	56	Post	155	0	136.601	0	136.601	NA	NA	0	136.601	G3	4	1.96667	11.0341	8.01245	10.5542	6.31861	0.0284533	0	0.00740548	0.0896578	0	0.00620217	0.0180779	13.7318	6.20177	7.89658	8.11474	6.82961	8.54763	10.9143	9.87445	10.9509	High
TCGA-B5-A3FA-01	POLE	73	Post	74	0	96.2948	0	96.2948	NA	NA	0	96.2948	G3	0	324.067	11.087	7.72643	11.3233	7.37204	0.0181191	0	0.0126324	0.0218039	0.00853451	0.00337127	0	5.93469	5.86112	7.30033	6.43567	6.26193	7.31838	10.7526	10.0736	8.85142	Low
TCGA-B5-A3FB-01	CN_LOW	73	Post	115	0	93.5003	0	93.5003	NA	NA	0	93.5003	G3	0	1.43333	11.0986	7.84524	10.533	6.84436	0.0158145	0	0.0327351	0.0289081	0.00289831	0.00326649	0.0182205	7.20148	6.00767	6.36519	6.11331	6.15921	8.64674	10.9043	9.60707	8.97574	Low
TCGA-B5-A3FC-01	POLE	53	Post	76	0	71.8348	0	71.8348	NA	NA	0	71.8348	G3	0	410.167	11.5843	9.97162	11.134	5.92738	0.02526	0	0.0321602	0.0716043	0.0298547	0.00566405	0.0173828	12.5639	6.47195	7.75946	7.82628	6.6024	7.02363	9.28991	9.52758	10.3231	High
TCGA-B5-A3FD-01	CN_HIGH	70	Post	115	1	39.353	0	39.353	NA	NA	1	18.4765	G3	3.32193	1.36667	11.7778	7.6202	11.0952	6.65003	0.0198988	0	0.0064315	0.026272	0	0.00778194	0.0117733	12.6412	6.13606	7.35924	8.17004	7.16479	9.45852	10.9557	8.99788	9.91783	High
TCGA-B5-A3FH-01	CN_LOW	74	Post	85	0	27.649	0	27.649	0	27.649	0	27.649	G3	1	1.23333	10.8487	7.591	11.2102	6.8038	0.00879598	0	0.00189167	0.0426214	0.00387808	0.00175625	0.0620379	8.06377	6.13546	11.8412	6.45102	6.10775	7.22065	9.52329	9.92245	9.75622	High
TCGA-B5-A5OD-01	CN_HIGH	67	Post	NA	0	34.1257	0	34.1257	NA	NA	0	34.1257	G3	4.08746	1.7	11.1121	7.67384	10.3381	7.32579	0	0.0036157	0.0277362	0.0608501	0	0.0250738	0.0436935	6.30903	6.08467	5.82862	6.12233	6.26714	7.37126	11.6855	10.1283	9.38048	Low
TCGA-B5-A5OE-01	CN_HIGH	68	Post	NA	0	34.9476	0	34.9476	NA	NA	0	34.9476	G3	3.45943	2.33333	11.6038	6.93855	11.7597	7.08511	0.00832119	0	0.00138433	0.0138332	0	0.00299698	0.0265335	5.66717	5.86276	7.2543	6.16188	5.93669	6.2158	10.2229	9.54803	7.89979	Low
TCGA-BG-A0M0-01	MSI	66	Post	117	0	19.3313	0	19.3313	0	19.3313	0	19.3313	G1	2.32193	4.6	10.774	6.49129	11.3376	6.18699	0.00966794	0	0.00559079	0.0142869	0	0.00218023	0	12.2992	5.76737	7.31691	7.55	7.48771	6.63561	10.5269	10.4228	10.4988	High
TCGA-BG-A0M2-01	CN_LOW	62	Post	76	0	20.9422	0	20.9422	0	20.9422	0	20.9422	G2	3.45943	0.933333	10.8469	8.09239	11.1607	7.29217	0.0142411	0	0	0.0862659	0.0117215	0	0.0920342	11.7371	6.23994	8.92516	6.86856	6.96785	6.92922	9.52426	9.94103	8.98762	High
TCGA-BG-A0M3-01	CN_LOW	74	Post	75	0	35.2106	0	35.2106	0	35.2106	0	35.2106	G2	2.80735	1.93333	11.1154	7.14952	11.5833	7.57545	0.0126736	0	0.0115152	0.029104	0	0.00104113	0.0153199	12.1689	6.29064	8.66513	6.8833	6.3307	6.36865	10.6918	10.3051	9.46454	High
TCGA-BG-A0M6-01	CN_HIGH	73	Post	55	1	22.06	0	22.06	0	22.06	0	22.06	G3	4.32193	1.5	11.524	6.25525	11.2447	7.08053	0.0172119	0	0.000463816	0.0170915	0.000437719	0.000689646	0.00831493	5.8509	6.42196	7.42725	7.13921	7.50679	9.8537	11.3215	10.6314	9.14734	Low
TCGA-BG-A0M7-01	CN_LOW	60	Post	102	0	63.6815	0	63.6815	0	63.6815	0	63.6815	G2	0	2.1	10.9529	7.41877	11.2662	6.63168	0.0082308	0	0.0281667	0.0430078	0.00843876	0.00230304	0.0779901	11.7548	6.08859	10.9609	7.38944	6.97425	7.01067	10.9988	9.84829	9.87432	High
TCGA-BG-A0M9-01	CN_LOW	73	Post	93	0	74.6293	0	74.6293	0	74.6293	0	74.6293	G2	0	1.93333	10.3322	6.76286	11.822	6.66711	0.00566294	0	0.00421998	0.0360287	0.0073731	0.0149862	0.0449867	9.67592	6.76172	9.86014	7.22539	6.41425	8.16708	10.0668	9.63317	9.36771	High
TCGA-BG-A0MA-01	CN_LOW	60	Post	111	1	10.7177	1	10.7177	NA	NA	1	2.30134	G3	1.58496	1.46667	10.9343	8.15777	11.845	6.86303	0.0183939	0	0.0181056	0.0766045	0.0181706	0.0107704	0.0148715	12.2233	6.24236	7.91184	8.12132	7.55754	8.00562	11.0135	9.96755	10.1534	High
TCGA-BG-A0MC-01	CN_LOW	74	Post	135	0	41.5228	0	41.5228	0	41.5228	0	41.5228	G1	0	1.7	10.1103	8.61241	10.7295	6.52581	0	0	0.0272197	0.0752036	0.00207814	0.00691094	0.0194095	11.7402	6.77018	9.53075	8.84143	7.23648	8.77913	10.695	9.57189	10.8363	High
TCGA-BG-A0MI-01	CN_LOW	83	Post	101	1	23.4737	0	23.4737	NA	NA	0	23.4737	G2	0	1.76667	11.5361	8.93873	11.1165	6.08417	0.0144231	0	0.00222811	0.0305421	0.0302396	0.00607788	0.0343667	11.9922	5.9714	10.2273	7.0516	6.7075	6.77913	10.8657	9.99883	11.08	High
TCGA-BG-A0MK-01	CN_LOW	52	Post	NA	1	43.2982	1	43.2982	NA	NA	1	43.2982	G3	0	2.7	9.45901	7.30192	10.4715	5.95031	0.00222326	0	0.0165211	0.0506091	0	0.0130466	0.00671259	12.2065	6.3931	9.30522	8.6577	7.0975	8.26479	10.164	10.1119	11.0678	High
TCGA-BG-A0MO-01	CN_LOW	63	Post	83	0	43.0351	0	43.0351	0	43.0351	0	43.0351	G1	1.58496	1.33333	9.9197	8.57013	11.482	5.71987	0.0140599	0	0.00849791	0.0695307	0.00290963	0.000656978	0.0521225	13.6903	5.53183	7.74544	5.80058	5.91136	6.23689	10.8213	10.9001	9.46393	High
TCGA-BG-A0MQ-01	MSI	71	Post	101	0	59.7363	0	59.7363	NA	NA	0	59.7363	G1	1.58496	20.2	11.0754	7.01519	12.7272	6.31039	0.0123914	0	0.00309461	0.0183268	0.00448802	0.00463549	0.0214444	12.2518	5.77914	7.21952	7.21952	6.73475	6.75725	10.3695	11.362	10.2789	High
TCGA-BG-A0MU-01	CN_LOW	78	Post	68	0	20.2847	0	20.2847	0	20.2847	0	20.2847	G1	1.58496	1.8	10.8554	8.57407	11.9599	5.84091	0.0100849	0	0.0365524	0.048802	0.00243632	0.00800042	0.0588881	12.968	6.4172	7.75053	5.78095	6.23047	6.48067	9.88402	10.2136	9.55477	High
TCGA-BG-A0RY-01	CN_LOW	68	Post	118	0	15.419	0	15.419	0	15.419	0	15.419	G2	3.32193	1.53333	10.5119	6.54395	11.6237	5.81697	0	0.00219609	0	0.0636143	0.0236771	0.0104765	0.0632844	6.52838	6.13139	7.02369	6.33892	6.30225	6.49971	11.0234	10.5983	9.19151	Low
TCGA-BG-A0VT-01	CN_LOW	56	Post	144	0	51.5501	0	51.5501	0	51.5501	0	51.5501	G2	1.58496	1.06667	10.7786	7.94662	11.8991	6.39177	0.0157198	0	0.0104364	0.0832693	0.010408	0.00250869	0.0231725	13.2329	6.89083	8.02072	8.00573	7.46401	7.12477	10.6681	10.8304	11.0813	High
TCGA-BG-A0VV-01	CN_LOW	53	Post	147	0	51.057	0	51.057	0	51.057	0	51.057	G1	1	1.4	10.8623	7.79895	10.4652	6.54613	0.0176567	0	0.0219129	0.0617159	0.00176799	0.00554331	0.0143775	12.5241	6.06414	8.25094	7.95569	7.2647	7.19711	10.9257	10.0022	10.5752	High
TCGA-BG-A0VW-01	MSI	77	Post	93	0	52.0104	0	52.0104	0	52.0104	0	52.0104	G1	0	14.7	11.0225	8.45956	11.3736	6.46024	0.0137953	0	0.0355514	0.082852	0.00301564	0.0089707	0.0714666	10.7576	6.57957	8.8842	7.63366	7.03874	7.27814	10.5524	9.40021	9.55553	High
TCGA-BG-A0VX-01	POLE	58	Post	157	0	34.29	0	34.29	0	34.29	0	34.29	G1	0	5.9	11.1615	9.19169	11.4061	6.11421	0.0278421	0	0.0409898	0.0807653	0.018017	0.0212212	0.0148623	12.3054	6.34121	7.2483	7.73867	7.14798	8.82849	10.7811	9.6003	10.6866	High
TCGA-BG-A0W1-01	CN_LOW	89	Post	56	0	52.8323	0	52.8323	0	52.8323	0	52.8323	G2	3	2.2	10.1268	7.25724	11.3159	5.42384	0	0	0.00829466	0.0332569	0	0.00507227	0	12.3385	6.5557	7.19125	6.72604	6.70635	6.70635	9.88987	9.67533	9.75693	High
TCGA-BG-A0W2-01	CN_LOW	57	Post	121	0	56.5802	0	56.5802	0	56.5802	0	56.5802	G1	1.58496	1.06667	10.5241	8.28447	10.8567	6.14735	0.0204618	0	0.0251421	0.040431	0.00261308	0.00452342	0.024619	12.3684	6.32368	6.77092	7.20212	6.90355	7.8561	11.099	10.6204	10.1939	High
TCGA-BG-A0YU-01	CN_LOW	37	Pre	107	0	14.8272	0	14.8272	0	14.8272	0	14.8272	G1	0	0.6	10.2635	7.32563	10.5892	7.10927	0.0302618	0	0.00333024	0.0693332	0.00877927	0.00599729	0.00476162	12.7391	6.52022	7.58304	8.30047	7.52146	7.58304	10.1282	9.95451	11.0917	High
TCGA-BG-A0YV-01	CN_HIGH	67	Post	54	0	12.5588	0	12.5588	0	12.5588	0	12.5588	G3	3.90689	2.36667	11.2399	7.25644	12.0076	6.9605	0.01476	0	0	0.0480095	0	0.00470764	0.0130048	6.85571	5.88886	6.70432	6.63656	6.46263	7.13901	11.2845	10.2145	8.68986	Low
TCGA-BG-A186-01	CN_LOW	61	Post	75	0	13.7752	0	13.7752	0	13.7752	0	13.7752	G2	1.58496	1.03333	10.4133	7.62625	11.6081	6.40259	0.0341374	0	0.00717498	0.0692245	0.0147584	0.00758162	0.0133221	12.463	6.49241	8.66694	7.53014	7.32696	7.47693	10.2919	10.5489	10.0794	High
TCGA-BG-A187-01	CN_LOW	65	Post	61	0	14.7286	0	14.7286	0	14.7286	0	14.7286	G2	1.58496	2.7	11.2019	7.76162	10.6167	6.75151	0.013261	0	0.0104008	0.0382092	0.0116791	0.00343401	0.0236357	12.7189	6.35924	7.54399	7.92308	7.40814	9.48465	11.2923	11.0671	11.0819	High
TCGA-BG-A18A-01	CN_LOW	74	Post	84	0	14.0053	0	14.0053	0	14.0053	0	14.0053	G1	1.58496	1.8	10.8278	8.05215	10.9008	6.42796	0.0176951	0	0.0260326	0.0517474	0.0123928	0.00741429	0.00944811	12.7361	6.89287	9.50491	9.18034	8.68477	9.22403	11.6584	10.4801	11.9803	High
TCGA-BG-A18B-01	MSI	53	Post	116	0	15.4519	0	15.4519	0	15.4519	0	15.4519	G2	0	12.4667	11.1819	10.4522	10.7926	6.35003	0.00905835	0	0.0372518	0.0206099	0.0290804	0.00285006	0.0238541	13.5471	5.96299	10.1532	7.35545	6.48225	6.80621	9.56184	9.71489	9.78143	High
TCGA-BG-A222-01	MSI	49	Pre	132	0	9.56702	0	9.56702	0	9.56702	0	9.56702	G3	1	143.467	11.5463	7.84397	12.4935	6.35351	0.0127916	0	0	0.0488805	0.0107794	0	0.0436468	6.34757	5.88887	6.52456	6.03548	6.4838	8.673	11.816	10.2756	9.8364	Low
TCGA-BG-A2AE-01	CN_LOW	57	Post	135	0	23.7038	0	23.7038	0	23.7038	0	23.7038	G3	2.80735	3.66667	11.1681	8.83963	12.184	7.22835	0.00135086	0	0	0.103546	0	0.00898843	0.0289168	5.74147	5.95002	5.74147	5.95002	6.15643	6.78549	10.911	10.8843	10.4617	Low
TCGA-BG-A3EW-01	MSI	62	Post	126	0	11.3095	0	11.3095	0	11.3095	0	11.3095	G3	1	15.0667	11.4434	6.98873	12.4383	6.96146	0.00482648	0	0	0.0118873	0.00613123	0.00314039	0.0270586	7.3378	6.03341	6.51262	6.3343	6.47162	6.94188	11.5894	9.80498	9.46964	Low
TCGA-BG-A3PP-01	CN_HIGH	82	Post	NA	0	22.3888	0	22.3888	NA	NA	1	21.8628	G3	4.24793	3.03333	11.1493	7.00967	12.12	6.41297	0.0179503	0	0.00311915	0.0347589	0.00327163	0.00208671	0	6.02229	5.87946	5.77794	6.37344	7.08146	9.01755	10.2102	9.22835	9.04753	Low
TCGA-BK-A0C9-01	MSI	57	Post	127	0	35.901	0	35.901	0	35.901	0	35.901	G1	3.70044	19.6333	11.5485	8.16287	10.9168	6.2639	0.017943	0	0.0321915	0.042081	0.00916791	0.00750295	0.0435203	13.9012	6.62646	8.5612	8.05105	7.4566	7.12564	11.6294	10.1887	10.4705	High
TCGA-BK-A0CB-01	CN_LOW	60	Post	111	0	35.901	0	35.901	0	35.901	0	35.901	G2	0	1.76667	10.2502	8.24921	12.4278	6.4644	0.0172908	0	0.00668655	0.0398547	0.00122618	0.00460615	0.0932641	11.4552	6.50823	8.60854	8.90507	8.61311	9.15945	11.1575	10.1234	9.93936	High
TCGA-BK-A0CC-01	CN_HIGH	69	Post	72	0	35.0791	0	35.0791	1	33.2051	1	33.2051	G3	4.08746	1.76667	12.3149	6.68715	11.3846	7.43086	0.0184849	0	0	0.0750939	0.0195066	0.00532055	0.0226604	5.89312	6.33155	7.10023	6.51566	6.70099	10.047	10.6965	9.46532	8.86158	Low
TCGA-BK-A139-01	CN_HIGH	74	Post	59	1	31.0024	1	31.0024	NA	NA	1	22.4874	G3	4.70044	4.2	12.2464	7.93295	12.1385	7.08896	0.00447094	0	0	0.137779	0.0142394	0.00207338	0.0336089	5.53183	6.59974	6.80742	6.04985	6.48855	7.63462	9.46904	8.94646	8.3153	Low
TCGA-BK-A26L-01	CN_HIGH	71	Post	75	0	24.1312	0	24.1312	0	24.1312	0	24.1312	G3	4.58496	2.46667	11.1271	7.60345	11.713	6.84148	0.00837776	0	0.00404719	0.0597614	0.0157169	0.00661962	0.0251989	5.81899	6.25748	6.48956	7.78001	8.07361	9.04183	11.4315	10.2195	9.1422	Low
TCGA-BK-A4ZD-01	CN_HIGH	42	Pre	142	0	16.6354	0	16.6354	0	16.6354	0	16.6354	G3	4.80735	4.73333	11.5609	6.26745	10.6269	6.06094	0.00526876	0	0.00638843	0.0141672	0	0.00418373	0.00130866	12.5211	5.6769	6.72078	7.29544	6.54718	9.38674	10.8281	10.6368	9.73984	High
TCGA-BK-A56F-01	CN_LOW	75	Post	84	0	13.1834	0	13.1834	0	13.1834	0	13.1834	G1	0	1.83333	10.8959	7.66555	10.8927	7.49882	0.0251322	0	0.0186112	0.0645989	0.00375163	0.016045	0.0110821	11.5445	6.34467	9.44374	7.8835	7.43451	7.30525	10.3216	9.80495	10.036	High
TCGA-BK-A6W4-01	CN_LOW	62	Post	107	0	9.86291	0	9.86291	0	9.86291	0	9.86291	G2	0	0.8	10.8703	7.84587	12.0464	6.98092	0.0310029	0	0	0.0958048	0.00518883	0.00979322	0.0184763	10.3911	7.01457	8.03215	8.26845	7.97422	9.66892	10.3975	9.95406	10.0625	High
TCGA-BS-A0TA-01	MSI	58	Post	90	1	24.3285	1	24.3285	NA	NA	1	12.9533	G3	0	15.9333	11.6488	11.7897	12.0319	6.59326	0.0195495	0	0.174724	0.0306817	0.0779062	0.00951741	0.00588407	7.21043	6.40585	5.94126	6.88488	6.95466	7.80075	10.1921	9.25373	8.27351	Low
TCGA-BS-A0TC-01	POLE	69	Post	68	0	85.5443	0	85.5443	0	85.5443	0	85.5443	G1	0	43.7333	10.3521	7.29962	11.4516	7.1152	0.00818769	0	0.0175003	0.0433203	0	0.00287118	0.00317619	11.5223	6.24895	8.85766	6.48068	6.2869	7.70985	10.4584	9.68149	9.57232	High
TCGA-BS-A0TD-01	CN_LOW	65	Post	85	0	78.2128	0	78.2128	0	78.2128	0	78.2128	G1	0	1.16667	11.0533	7.97995	11.4227	7.39739	0.0109475	0	0	0.0454311	0	0	0.0538328	9.2545	6.80838	9.97363	6.9714	6.63542	7.25141	10.4564	9.17109	9.17109	High
TCGA-BS-A0U8-01	MSI	55	Post	82	0	97.4126	0	97.4126	0	97.4126	0	97.4126	G1	0	14.2	11.0779	7.53562	12.2529	6.77121	0.013012	0	0.0170855	0.0444484	0.00385245	0.00155094	0.0426043	12.9786	5.9532	8.43478	7.8731	7.06032	6.99324	10.2108	10.0878	9.80261	High
TCGA-BS-A0U9-01	CN_HIGH	59	Post	99	0	92.8757	0	92.8757	0	92.8757	0	92.8757	G3	4.24793	1.2	12.2392	6.72997	10.8507	7.72845	0.00751986	0	0.00110189	0.0388885	0	0.00600322	0.01745	6.11808	5.75472	6.8598	6.92321	8.63282	9.86116	11.0368	9.10046	8.74634	Low
TCGA-BS-A0UA-01	MSI	68	Post	64	0	114.903	0	114.903	1	17.0957	1	17.0957	G1	0	10.7333	10.6973	8.25248	11.3039	6.52631	0.050988	0	0.0375247	0.126386	0.0289567	0.00321849	0.0774661	11.6727	6.9856	7.74737	8.16393	7.5158	7.64177	11.2553	10.0426	10.3617	High
TCGA-BS-A0UL-01	MSI	54	Post	114	0	81.5662	0	81.5662	0	81.5662	0	81.5662	G1	0	13	11.1551	8.5524	12.3988	6.7595	0.0444548	0	0.037912	0.155526	0.00972046	0.00627469	0.0547072	11.013	7.51531	7.18102	8.87853	8.62837	10.1026	10.5717	9.86924	10.4907	High
TCGA-BS-A0UV-01	POLE	55	Post	112	0	73.2485	0	73.2485	0	73.2485	0	73.2485	G3	2.32193	300.667	12.1065	8.24426	10.936	6.42844	0.0109253	0	0.0131854	0.0548566	0.0134138	0.0125468	0.0390769	6.12755	6.03632	6.27566	6.86342	6.42458	6.94434	10.7645	9.11041	8.31739	Low
TCGA-BS-A0V4-01	MSI	56	Post	96	0	59.5062	0	59.5062	0	59.5062	0	59.5062	G1	1	10.8	9.9495	6.47484	12.1354	5.92608	0.00829824	0	0.00800892	0.0232588	0.00916451	0.00186922	0.0493342	12.3938	7.52364	8.54184	7.65406	6.99172	6.86182	9.02783	10.3208	9.86348	High
TCGA-BS-A0V6-01	CN_LOW	55	Post	83	0	89.5881	0	89.5881	0	89.5881	0	89.5881	G1	0	1.76667	10.9488	8.02628	10.4074	6.41511	0.0118516	0	0.0131995	0.0801499	0.00180083	0.00281966	0.00702029	12.1692	6.21526	8.27047	6.9674	6.21526	6.7486	10.5528	9.36507	9.63742	High
TCGA-BS-A0V7-01	CN_LOW	48	Pre	102	0	63.5829	0	63.5829	0	63.5829	0	63.5829	G1	2.58496	2	9.22566	8.87645	11.1661	7.51551	0.0145149	0	0.0736471	0.119494	0.0182386	0.017991	0.00193353	11.8408	7.30127	7.53952	10.3746	8.46881	9.38711	10.8121	10.647	12.2669	High
TCGA-BS-A0V8-01	CN_HIGH	68	Post	85	0	83.6374	0	83.6374	0	83.6374	0	83.6374	G2	4.24793	2.53333	11.2188	7.65316	12.0392	7.32729	0.0041797	0	0.0175033	0.0981846	0	0.0102839	0.0415359	10.3148	6.42243	7.73828	8.56939	7.23993	7.55875	10.5023	10.275	9.30248	High
TCGA-D1-A0ZN-01	CN_LOW	60	Post	82	0	16.8327	0	16.8327	0	16.8327	1	14.7286	G1	1.58496	1.4	10.787	8.3337	11.5191	6.47233	0.013642	0	0.0244145	0.085162	0.0076641	0.00510344	0.0123167	10.9099	6.53477	8.9453	7.90342	7.516	7.95925	10.8142	10.2286	10.7229	High
TCGA-D1-A0ZO-01	MSI	75	Post	110	0	19.7916	0	19.7916	0	19.7916	0	19.7916	G1	1.58496	21.0333	10.4883	7.99687	10.8629	7.07586	0.0317404	0	0.0185967	0.0990925	0.00855145	0.0122312	0.0162815	12.5429	6.6666	8.26138	7.92283	7.68482	8.29593	9.53344	9.84925	10.843	High
TCGA-D1-A0ZQ-01	CN_LOW	90	Post	69	0	8.54785	0	8.54785	0	8.54785	0	8.54785	G2	2.58496	2.53333	11.225	7.64274	12.0664	7.10165	0.0167177	0	0.00122948	0.0812474	0.0091657	0.00767157	0.00773304	10.1756	7.23727	7.27742	8.06242	7.90873	8.82154	10.2126	10.5995	9.50766	High
TCGA-D1-A0ZR-01	CN_LOW	57	Post	117	0	0.558898	0	0.558898	0	0.558898	0	0.558898	G2	1	1.66667	10.5379	7.06442	10.3551	6.82569	0.0100433	0	0.0072393	0.0309247	0	0.00115299	0.0135372	10.5943	6.35278	7.97293	7.58643	7.34391	9.37021	10.3708	10.1275	10.247	High
TCGA-D1-A0ZU-01	CN_LOW	34	Pre	94	0	28.6682	0	28.6682	0	28.6682	0	28.6682	G2	0	1.06667	11.2589	7.06616	11.2674	6.80659	0.0229469	0	0.0126752	0.0414035	0.00738308	0.00234875	0.00923231	10.4344	6.8092	8.61841	7.45305	7.44487	7.70392	10.8926	10.5927	10.3624	High
TCGA-D1-A101-01	MSI	60	Post	82	0	1.74245	0	1.74245	0	1.74245	0	1.74245	G2	0	14.5667	11.2836	9.24968	11.6313	6.35384	0.036842	0	0.0946517	0.0792211	0.0287981	0.0126842	0.00347062	11.4742	7.38506	7.04591	8.39797	7.38506	10.0671	10.7598	9.98192	10.2614	High
TCGA-D1-A102-01	CN_LOW	49	Pre	122	0	4.43831	0	4.43831	0	4.43831	0	4.43831	G2	3.16993	1.4	11.2079	8.40881	10.9116	6.41795	0.021198	0	0.00311507	0.0710042	0.000763226	0.00325351	0.0435861	12.3619	6.55114	7.66734	7.53617	7.25328	7.98591	10.6788	9.77191	11.0951	High
TCGA-D1-A15V-01	CN_HIGH	68	Post	69	0	39.4845	0	39.4845	0	39.4845	0	39.4845	G3	4.08746	1.4	11.8447	8.40954	11.616	7.64801	0.0149171	0	0.0242263	0.0367549	0.0111988	0.00280774	0.00927243	5.73502	6.16971	6.95405	5.73502	6.16971	7.15795	10.276	9.83291	8.66952	Low
TCGA-D1-A15W-01	CN_LOW	58	Post	126	0	30.0819	0	30.0819	0	30.0819	0	30.0819	G1	0	2.26667	10.3428	7.78745	11.973	7.03961	0.0178535	0	0.035011	0.0643336	0.00806433	0.00129702	0.0541862	9.71097	6.42418	11.3522	7.45755	6.67237	7.23233	10.2948	9.61118	9.96566	High
TCGA-D1-A15X-01	CN_LOW	45	Pre	72	0	29.8846	0	29.8846	0	29.8846	0	29.8846	G3	0	50.5333	11.9135	10.5075	11.7701	6.65508	0.00811139	0	0.0457439	0.0496547	0.0147271	0.00539816	0.0037077	6.03517	6.08266	7.04519	6.20445	6.27398	7.216	10.5361	9.30606	8.85244	Low
TCGA-D1-A160-01	MSI	70	Post	122	0	3.68215	0	3.68215	0	3.68215	0	3.68215	G2	1	16.7333	11.349	8.06506	11.7443	6.24446	0.0184338	0	0.0540049	0.0693903	0.00599962	0.00929927	0.0310699	10.5608	6.72583	8.36126	7.64298	7.13268	6.79142	11.2251	9.69081	9.32928	High
TCGA-D1-A161-01	CN_LOW	78	Post	71	0	29.3257	0	29.3257	0	29.3257	0	29.3257	G1	1.58496	2.63333	11.0024	8.08379	10.346	6.30216	0.0373215	0	0.0112591	0.0497388	0.00592468	0.0142706	0.0186643	11.4068	6.31018	6.393	7.75724	6.88121	7.21063	10.619	10.6335	10.1252	High
TCGA-D1-A165-01	CN_LOW	64	Post	87	0	0.657527	0	0.657527	0	0.657527	0	0.657527	G1	2.80735	2.1	11.1415	7.04061	11.259	6.47788	0.0242008	0	0.00224051	0.0292196	0	0.00157053	0.0184902	13.2774	6.18229	8.36375	7.98956	6.97055	6.97055	10.1462	10.8469	10.6604	High
TCGA-D1-A167-01	MSI	70	Post	72	0	15.7149	0	15.7149	0	15.7149	0	15.7149	G2	0	52.0667	12.1339	7.86023	11.4083	6.98093	0.0069697	0	0.0153663	0.0135613	0.00840517	0.00137936	0.00608829	5.53183	5.83926	5.9658	5.74942	5.83926	8.00638	10.5209	10.3587	10.4724	Low
TCGA-D1-A168-01	CN_LOW	67	Post	76	0	36.0982	0	36.0982	0	36.0982	0	36.0982	G3	3	1.66667	10.8749	6.57236	12.1963	7.60203	0.00313893	0	0	0.0245032	0	0	0.0464976	6.31933	7.01028	5.92923	7.09756	9.81805	9.68467	12.1484	11.0826	9.93488	Low
TCGA-D1-A169-01	CN_HIGH	63	Post	102	0	37.3147	0	37.3147	NA	NA	1	17.0628	G2	3	1.8	11.232	7.99201	12.1887	6.86117	0.0155495	0	0.0288333	0.044276	0.019055	0.00891987	0.0604836	10.2273	6.82522	8.81964	8.31974	8.17289	7.96157	10.0781	10.5716	10.1404	High
TCGA-D1-A16B-01	CN_LOW	64	Post	86	0	36.3612	0	36.3612	0	36.3612	0	36.3612	G2	0	1.6	10.7196	8.98226	11.4004	6.66867	0.0425221	0	0.00709099	0.0875349	0	0.00626352	0.0312344	9.75663	6.12525	10.2397	7.29751	7.43851	7.68047	10.7227	10.0444	11.3958	High
TCGA-D1-A16D-01	CN_LOW	49	Pre	151	0	37.5119	0	37.5119	0	37.5119	0	37.5119	G2	0	1.4	10.1064	8.17032	11.433	6.67329	0.0209143	0	0.0201846	0.0689915	0.0118756	0.00297272	0.00551789	10.202	6.76366	10.5715	7.13215	6.68006	7.47664	10.5407	9.54002	9.67524	High
TCGA-D1-A16E-01	CN_LOW	73	Post	60	0	36.7886	0	36.7886	0	36.7886	0	36.7886	G1	0	1.76667	10.7921	7.88331	10.4762	7.29533	0.0233764	0	0.0387455	0.0577218	0.00435553	0.00663004	0.00140804	7.8396	6.30771	10.6278	7.65351	6.86058	7.19423	11.0426	9.97274	10.5164	High
TCGA-D1-A16I-01	CN_HIGH	62	Post	84	1	11.5067	0	11.5067	0	11.5067	0	11.5067	G3	2.58496	1.23333	11.8424	7.26081	11.8209	7.62479	0.0201242	0	0.0237197	0.0367734	0.00133825	0.00895536	0.109362	6.28437	6.54791	6.54791	6.22965	7.61202	9.32008	12.0423	9.97243	10.0942	Low
TCGA-D1-A16O-01	CN_LOW	44	Pre	102	0	33.6325	0	33.6325	0	33.6325	0	33.6325	G1	0	1.06667	9.92649	7.06269	11.256	7.08064	0.0217831	0	0.00964906	0.0263947	0.00373827	0.00359169	0.00108546	11.4061	6.49034	8.649	8.65755	7.59439	7.51757	10.6743	10.2478	10.7542	High
TCGA-D1-A16Q-01	CN_LOW	54	Post	117	0	10.6519	0	10.6519	0	10.6519	0	10.6519	G2	0	1	10.8096	8.54908	11.7277	6.56071	0.0234234	0	0.0134665	0.0395118	0.020083	0.002927	0.0294726	12.3048	6.39057	8.03124	8.03922	7.18316	8.85208	11.2918	9.93582	10.1532	High
TCGA-D1-A16R-01	CN_LOW	39	Pre	105	0	0.690403	0	0.690403	0	0.690403	0	0.690403	G1	1.58496	1.5	11.1256	8.53347	11.2865	6.50818	0.00358379	0	0.0126932	0.0802527	0.0152871	0.0137565	0.0474915	11.7575	6.64658	7.00065	7.77194	7.87975	7.90901	11.0006	11.1017	10.4006	High
TCGA-D1-A16X-01	POLE	54	Post	101	0	3.64928	0	3.64928	0	3.64928	0	3.64928	G2	0	91.3	11.0679	8.69603	11.52	6.41454	0.00366285	0	0.0373686	0.0501334	0.0230919	0.0165366	0.0890755	12.4358	6.38959	7.6201	7.21205	7.03248	8.06829	11.311	10.2231	10.6053	High
TCGA-D1-A174-01	MSI	51	Post	65	0	19.5286	0	19.5286	0	19.5286	0	19.5286	G3	0	26.8667	11.3646	9.67546	10.6648	5.92488	0.0210514	0	0.125397	0	0.016722	0.00814438	0.0550048	15.2204	6.67489	7.05272	10.1056	9.28468	7.7901	11.0729	10.4825	11.9974	High
TCGA-D1-A176-01	MSI	67	Post	94	0	30.1476	0	30.1476	0	30.1476	0	30.1476	G2	1	14.6667	10.9519	7.63409	10.9897	5.47864	0.0136366	0	0.00783205	0.0262176	0.0154892	0.00865138	0.0383991	11.9606	5.98329	7.99678	7.12978	6.42414	7.03342	10.9497	10.7517	10.2849	High
TCGA-D1-A177-01	MSI	70	Post	53	0	18.0162	0	18.0162	1	11.4081	1	11.4081	G2	1	26.7667	12.4084	6.51251	12.5192	6.36003	0.0106771	0	0.00512161	0.00780747	0.00295907	0.00125902	0.00969889	12.5246	6.08452	7.30403	6.93008	6.73967	7.15826	10.5749	9.88218	9.72462	High
TCGA-D1-A17A-01	MSI	59	Post	102	0	1.57806	0	1.57806	0	1.57806	0	1.57806	G3	1	8.13333	9.86241	8.24716	11.6878	6.3321	0.0193086	0	0.0226204	0.0447917	0.00851233	0	0.0392244	7.11849	6.73266	6.73266	6.50417	6.69123	7.4392	9.65751	9.35633	9.46724	Low
TCGA-D1-A17B-01	MSI	69	Post	110	0	7.00266	0	7.00266	0	7.00266	0	7.00266	G2	1	9.63333	10.7267	9.368	11.7654	6.61323	0.00206445	0.00623184	0.0273388	0.0789178	0.0534591	0	0.194897	13.0415	6.89566	7.97685	8.33881	8.19246	7.98437	10.8899	10.5886	11.6997	High
TCGA-D1-A17C-01	CN_LOW	78	Post	81	0	0.986291	0	0.986291	0	0.986291	0	0.986291	G1	0	1.7	10.3822	7.95178	11.9025	6.7838	0.029678	0	0.0260182	0.0492496	0.006561	0.00435619	0.0379754	12.1068	7.94082	8.49456	9.11496	9.3667	9.83132	12.1261	10.2658	10.6343	High
TCGA-D1-A17D-01	MSI	58	Post	68	0	30.4435	0	30.4435	0	30.4435	0	30.4435	G3	0	16.0667	10.7363	7.6876	10.7529	6.75682	0.00257443	0	0.025634	0.0463558	0.00249498	0.00244838	0.109931	11.8576	6.8045	8.61716	7.46263	7.39031	6.85317	11.1861	10.234	10.2185	High
TCGA-D1-A17L-01	CN_LOW	81	Post	123	0	26.3668	0	26.3668	0	26.3668	0	26.3668	G1	1	2.1	9.57131	7.93629	10.8071	6.63147	0.0228717	0.00853631	0.037586	0.107595	0	0	0.0806925	11.3587	6.93792	9.13599	7.40084	6.80801	6.48186	9.97795	9.91037	9.61112	High
TCGA-D1-A17M-01	MSI	56	Post	142	0	10.2245	0	10.2245	0	10.2245	0	10.2245	G1	1	14.5333	11.6618	7.58501	11.5223	6.53553	0.00591805	0	0	0.0593412	0.0136506	0.0108063	0.048853	12.6007	6.6951	8.65388	6.97673	7.07148	6.97673	10.6218	9.82365	10.1923	High
TCGA-D1-A17N-01	CN_LOW	46	Pre	134	0	1.51231	0	1.51231	0	1.51231	0	1.51231	G2	0	0.966667	10.087	9.05258	11.5289	6.14418	0.0319349	0	0.0617275	0.0361382	0.00677092	0.0121331	0.0411474	13.9073	7.14083	7.87188	9.58753	8.83918	8.46751	11.9145	9.96605	11.4144	High
TCGA-D1-A17Q-01	POLE	54	Post	68	0	1.77532	0	1.77532	0	1.77532	0	1.77532	G2	0	198.967	11.5854	7.3329	10.8025	5.98885	0.00879884	0	0.00829675	0.0169794	0.00231711	0.00260671	0.00747851	11.8609	5.99575	7.05694	8.16249	7.98985	9.34741	11.6414	10.3479	11.2371	High
TCGA-D1-A17R-01	MSI	58	Post	126	1	11.1451	0	11.1451	0	11.1451	0	11.1451	G2	3.16993	8.36667	11.3886	7.29927	12.1608	6.82509	0.0158807	0	0.00072734	0.0243908	0.00317267	0.000978224	0.0587462	13.4937	6.95344	9.48679	7.56637	8.23866	8.01268	12.2409	10.7671	11.3128	High
TCGA-D1-A17S-01	CN_LOW	59	Post	109	0	24.2956	0	24.2956	0	24.2956	0	24.2956	G1	0	1.56667	9.83898	6.83178	11.3996	6.84261	0.0137941	0	0.00601131	0.0231097	0	0	0.0624412	12.9822	5.83228	8.5734	7.35812	6.73749	8.38294	10.8825	10.37	9.75721	High
TCGA-D1-A17T-01	CN_LOW	67	Post	83	0	2.33422	0	2.33422	0	2.33422	0	2.33422	G2	1.58496	2.23333	10.768	8.29831	11.6361	6.75011	0.0168815	0	0.019919	0.0485275	0.00733822	0.00565833	0.0114892	11.1346	6.27544	8.52702	7.0337	7.08976	7.54012	11.1808	9.83936	10.2999	High
TCGA-D1-A17U-01	MSI	53	Post	87	0	22.9148	0	22.9148	0	22.9148	0	22.9148	G2	0	14.1333	11.0106	7.34704	11.4105	6.90508	0.0134029	0	0	0.0348902	0.0025407	0.0007737	0.0832317	10.8372	6.39279	9.31115	7.70789	7.53787	7.64862	9.94668	9.25773	9.40594	High
TCGA-D1-A1NS-01	MSI	53	Post	126	0	1.41368	0	1.41368	0	1.41368	0	1.41368	G1	0	9.76667	10.483	7.33337	11.9573	6.60121	0.00830254	0	0.0168613	0.0289114	0	0.00108515	0.0573195	10.1719	6.20205	10.2821	6.82202	6.54396	8.18357	9.94388	9.42162	9.64851	High
TCGA-D1-A1NU-01	CN_HIGH	74	Post	93	0	13.2163	0	13.2163	0	13.2163	0	13.2163	G3	3.70044	2.63333	12.1682	7.61501	12.1145	6.65625	0.016881	0	0.00956656	0.0267531	0.00197066	0.000690622	0.0672598	5.89874	6.19761	5.53183	6.04935	6.04935	10.0934	10.4132	9.49261	8.56498	Low
TCGA-D1-A1NX-01	CN_HIGH	66	Post	87	0	18.2464	0	18.2464	1	15.6491	1	15.6491	G3	2.32193	1.36667	11.7619	7.03667	11.5174	6.67056	0.0290516	0	0.0103221	0.0325302	0.00330345	0.0040201	0.0548822	7.13089	6.65381	5.74527	6.26401	6.9808	9.14093	9.51327	10.0351	8.96913	Low
TCGA-D1-A1NY-01	MSI	67	Post	97	0	16.8656	0	16.8656	0	16.8656	0	16.8656	G3	0	19.3	11.7643	8.26696	11.9453	6.61761	0.0110444	0	0.0155687	0.0250298	0.00642895	3.02e-05	0.0387113	6.02983	5.98681	6.02983	7.2356	6.62463	7.73039	11.7964	10.0362	9.43589	Low
TCGA-D1-A1NZ-01	MSI	60	Post	90	0	18.0162	0	18.0162	0	18.0162	0	18.0162	G1	1	24.1667	11.1226	8.06185	11.1452	6.39267	0.0132446	0	0.0342814	0.0692138	0	0.0123214	0.0394295	10.8998	6.41307	7.96076	6.93715	6.79182	6.8073	10.5128	10.4631	9.7325	High
TCGA-D1-A1O0-01	CN_HIGH	77	Post	117	0	2.07121	0	2.07121	0	2.07121	0	2.07121	G3	3.58496	1.66667	11.7879	7.06418	10.8927	6.91737	0.0200738	0	0.00785239	0.02318	0.00501289	0.00110973	0.0243401	7.65232	5.96043	6.69744	6.87656	8.49654	7.35566	10.9974	9.91041	8.71995	Low
TCGA-D1-A1O8-01	CN_LOW	70	Post	85	1	3.94516	0	3.94516	0	3.94516	0	3.94516	G3	0	2.03333	12.0958	9.96527	12.0502	6.7217	0.036835	0	0.109443	0	0.0190499	0.0155857	0.0490034	7.17195	6.31992	10.5904	7.59438	7.56031	8.69945	9.81097	10.1558	11.6108	High
TCGA-D1-A2G0-01	MSI	70	Post	73	0	48.7885	0	48.7885	NA	NA	0	48.7885	G3	2.32193	27.3667	12.4914	9.811	11.2092	6.65998	0.0173129	0	0.0668122	0.0164739	0.0238637	0.00702777	0.00290084	7.23686	6.04773	6.607	6.18733	6.51695	6.71476	9.79986	9.58712	8.96382	Low
TCGA-D1-A2G6-01	MSI	53	Post	80	1	8.4821	1	8.4821	NA	NA	1	8.4821	G3	3.32193	2.36667	10.3878	7.17331	12.6228	6.51096	0.00912056	0	0.00644306	0.0316809	0.0038846	0.00189929	0.0304387	5.53183	6.37954	6.71459	7.19555	7.7553	8.28052	11.4906	11.0487	9.32709	Low
TCGA-D1-A3DA-01	CN_LOW	77	Post	57	0	15.8793	0	15.8793	0	15.8793	0	15.8793	G3	1	2.5	10.0755	6.39835	12.1944	6.62452	0	0.00150351	0	0.0327931	0	0	0.0419004	6.23232	5.89376	5.69403	6.01641	6.17562	6.81727	11.5998	9.52802	8.99889	Low
TCGA-D1-A3DG-01	CN_HIGH	81	Post	86	1	4.27393	0	4.27393	NA	NA	0	4.27393	G3	3.16993	3.2	12.409	6.62807	10.7616	7.5052	0.0119122	0	0.0120727	0.0145403	0	0.00363213	0	6.04177	5.92764	7.91139	6.04177	7.4659	8.22755	11.9066	9.02408	9.33761	Low
TCGA-D1-A3DH-01	CN_HIGH	71	Post	76	0	18.8381	0	18.8381	0	18.8381	0	18.8381	G3	4.64386	3	11.5682	6.58546	11.3731	7.73517	0.000146244	0	0	0.0251015	0.00741666	0	0.037346	5.83152	5.77667	6.21869	6.19726	6.15203	7.99111	11.1448	9.66869	8.37147	Low
TCGA-DF-A2KS-01	CN_HIGH	69	Post	66	0	109.084	0	109.084	0	109.084	1	74.8595	G3	4	3.9	12.6661	9.33181	12.4522	8.90175	0.0188615	0	0.027614	0.0323957	0	0.00265607	0.03143	5.74682	5.74682	7.11763	6.17213	6.23844	7.08097	9.68979	10.1358	8.81738	Low
TCGA-DF-A2KU-01	POLE	NA	Pre	NA	0	100.832	0	100.832	0	100.832	0	100.832	G3	0	337.667	12.3059	10.0015	10.8161	5.9538	0.0105937	0	0.0652979	0.0150022	0	0	0.0614298	5.98333	6.6859	8.51617	6.71227	6.30767	6.72519	9.60945	9.84091	8.44742	Low
TCGA-DF-A2KZ-01	MSI	87	Post	NA	0	27.1559	0	27.1559	NA	NA	0	27.1559	G3	1	20.1333	10.3188	7.8457	11.4923	6.66813	0.0362642	0	0.013986	0.0834072	0.00276199	0.00862566	0.0218167	6.19453	6.55749	6.59323	7.41171	6.90476	7.89465	10.8225	9.84438	8.91792	Low
TCGA-DF-A2L0-01	CN_HIGH	60	Post	95	1	25.9066	1	25.9066	1	17.1943	1	17.1943	G3	4.24793	1.46667	11.6768	7.86686	11.4866	5.9284	0.00571492	0	0.00638529	0.0131593	0.000727265	0	0.111849	7.18458	6.5077	6.34843	7.08733	5.80726	6.47074	9.51635	9.81429	9.36474	Low
TCGA-DI-A0WH-01	MSI	64	Post	107	0	16.3067	0	16.3067	0	16.3067	0	16.3067	G3	1	19.5333	10.9403	7.68235	11.4511	6.70034	0.00237347	0	0.0150667	0.0333628	0	0.00493848	0.00929539	6.50569	5.77225	11.5728	7.77665	8.68149	8.36961	10.8151	9.0888	10.6186	High
TCGA-DI-A1BY-01	CN_LOW	63	Post	125	0	36.6243	0	36.6243	0	36.6243	0	36.6243	G2	0	1.9	10.4983	8.90045	11.8135	6.84245	0.041329	0	0.0246292	0.101604	0	0	0.0807211	9.93109	7.46911	9.01617	8.49803	8.22503	9.1262	10.5812	9.70858	9.87731	High
TCGA-DI-A1C3-01	CN_LOW	38	Pre	144	0	24.2956	0	24.2956	0	24.2956	0	24.2956	G2	2.32193	1.36667	10.1616	9.09429	11.0095	7.0683	0.0240773	0	0.0661104	0.142067	0.0117171	0.0103361	0.00962943	13.8953	6.57139	8.06597	9.25084	8.54182	9.27118	11.152	10.0856	11.1231	High
TCGA-DI-A1NN-01	CN_HIGH	63	Post	71	0	35.375	0	35.375	1	33.6325	1	33.6325	G3	4.32193	1.56667	11.9969	7.96946	10.7384	6.74188	0.0108561	0	0.0165267	0.0204385	0	0	0.0851125	5.96391	6.27477	5.74847	6.01446	7.31831	8.62351	11.2146	9.59691	8.72807	Low
TCGA-DI-A1NO-01	CN_HIGH	68	Post	122	1	9.36976	1	9.36976	NA	NA	1	9.36976	G3	3.58496	7.73333	12.7143	6.64215	11.944	6.68618	0.0125946	0	0	0.0296475	0	0.000517361	0.0199736	5.53183	5.85322	5.85322	6.13004	8.13985	9.79599	10.8857	8.66737	8.93802	Low
TCGA-DI-A2QT-01	CN_HIGH	51	Post	62	1	12.3944	1	12.3944	NA	NA	1	12.3944	G3	3.58496	0.733333	11.319	7.17448	12.4881	7.03713	0.0161111	0	0	0.0242418	0	0.00392332	0.00721393	6.21545	5.86258	7.51232	6.96669	7.00937	7.10945	9.9465	10.4302	8.05091	Low
TCGA-E6-A1LX-01	POLE	40	Pre	NA	0	23.3751	0	23.3751	0	23.3751	0	23.3751	G3	1	426.1	12.1417	7.24603	11.1766	6.62635	0.0216647	0	0.022148	0.0183447	0.00293454	0.00270063	0.00352848	12.9627	6.02048	7.3173	7.304	7.01792	6.74736	10.8743	9.49563	9.12998	High
TCGA-E6-A1LZ-01	CN_HIGH	76	Post	65	0	79.1005	0	79.1005	0	79.1005	0	79.1005	G3	4.24793	7.96667	11.8065	8.17621	13.1861	6.5754	0.030932	0	0.0573313	0.00668824	0.0141925	0.00673812	0.000978569	5.95564	5.7771	6.07768	5.87828	6.40391	6.55229	10.2631	9.70376	7.46716	Low
TCGA-E6-A8L9-01	CN_HIGH	61	Post	78	0	33.3037	0	33.3037	0	33.3037	0	33.3037	G3	4.75489	1.73333	10.6268	10.35	11.7342	6.80138	0.0234987	0	0.0341492	0.0621604	0.0387074	0.00428445	0	7.18243	6.52593	5.8024	6.22479	6.96461	8.2032	11.494	9.92996	9.56355	Low
TCGA-EC-A1NJ-01	MSI	73	Post	62	0	16.0437	0	16.0437	0	16.0437	0	16.0437	G2	1.58496	8.56667	11.1687	8.80139	11.315	6.09418	0.0399833	0	0.0192312	0.130485	0.010461	0.00487008	0.0131014	11.11	6.81996	8.07437	7.64403	7.04599	7.6606	9.59984	9.86392	10.4466	High
TCGA-EC-A24G-01	MSI	57	Post	93	0	16.7998	0	16.7998	0	16.7998	0	16.7998	G3	0	34.2	10.6683	8.56945	12.186	5.83412	0.00118418	0	0.000236702	0.0607288	0.00770977	0	0.122347	10.7483	6.88595	8.88813	8.3426	7.5807	8.73319	9.98719	9.54735	9.8881	High
TCGA-EO-A1Y5-01	CN_HIGH	63	Post	79	0	10.9149	0	10.9149	0	10.9149	0	10.9149	G3	3.90689	2.43333	11.9798	8.73271	11.5234	6.60125	0.00245261	0	0	0.0917944	0.00218445	0.000858322	0.101875	5.8525	6.03731	5.75881	6.20729	8.58562	8.01504	10.2526	9.5827	8.45748	Low
TCGA-EO-A1Y8-01	CN_HIGH	87	Post	58	0	37.7092	0	37.7092	0	37.7092	0	37.7092	G3	3.45943	1.66667	11.2355	8.07303	11.9504	7.06692	0.0143232	0	0	0.032043	0	0.00081455	0.0102894	5.86377	6.42839	6.80031	6.36822	6.14947	8.26778	11.6697	10.5585	9.36091	Low
TCGA-EO-A22X-01	POLE	36	Pre	56	0	57.5994	0	57.5994	0	57.5994	0	57.5994	G3	1	317.667	11.9864	8.09807	11.8388	7.24254	0.0194448	0	0	0.0441563	0.00873465	0.00722342	0.0254881	5.76221	6.04481	5.85729	6.62358	6.57811	7.36327	11.2377	9.65626	9.1365	Low
TCGA-EO-A2CH-01	CN_HIGH	73	Post	66	1	19.397	1	19.397	NA	NA	1	9.99441	G3	3.45943	1.36667	11.3601	7.15308	11.4102	6.46278	0.0152664	0	0.00825365	0.0230701	0	0.00221132	0.0121584	6.46933	5.90986	6.49283	6.01894	6.18293	9.14695	10.6574	9.71553	8.20488	Low
TCGA-EO-A3AS-01	CN_HIGH	86	Post	58	0	34.3887	0	34.3887	0	34.3887	0	34.3887	G3	2.58496	5.26667	11.2407	7.21711	12.0942	7.75813	0.0284014	0	0	0.0449752	0	0	0.0142266	6.10851	5.7911	7.83599	6.23583	7.03186	9.72812	10.5291	9.07758	8.35068	Low
TCGA-EO-A3AY-01	POLE	58	Post	76	0	38.0708	0	38.0708	1	38.2352	1	38.2352	G3	0	113.9	11.9269	10.5254	11.1166	6.89715	0.00158624	0	0.0456585	0.0216058	0.0333261	0.00730151	0.0189462	6.63787	6.09491	7.58912	6.85624	6.23519	7.66776	10.7237	9.30051	8.23148	Low
TCGA-EO-A3B1-01	CN_HIGH	63	Post	93	0	26.9586	0	26.9586	0	26.9586	0	26.9586	G3	4.39232	1.3	11.5453	8.57705	11.7498	6.62787	0.0175917	0	0.0252126	0.104303	0	0.0156596	0.0309248	5.69694	6.20681	6.34696	6.46453	6.69165	8.098	10.9068	9.8833	8.59958	Low
TCGA-EO-A3KU-01	CN_HIGH	68	Post	65	0	22.2573	0	22.2573	0	22.2573	0	22.2573	G3	3.90689	1.83333	11.401	7.02496	11.1474	7.20903	0.0306031	0	0.00327522	0.0433142	0	0	0.0168185	6.24452	6.0764	6.74296	6.91783	7.52343	8.3976	9.57982	9.67094	9.05304	Low
TCGA-EO-A3KW-01	CN_HIGH	72	Post	62	0	16.3395	0	16.3395	0	16.3395	0	16.3395	G3	4.08746	1.36667	11.6033	7.53096	11.8336	6.14835	0	0.00241962	0.0237874	0.0484145	0.000414433	0.00353215	0.0261622	5.96782	6.13078	7.62569	6.09881	6.51996	8.04251	10.2731	9.192	8.3908	Low
TCGA-EO-A3KX-01	MSI	80	Post	44	0	38.4653	0	38.4653	0	38.4653	0	38.4653	G3	0	107.6	11.8055	7.70032	11.3401	7.27388	0.0128057	0	0	0.0436956	0.00392885	0	0.0225445	12.217	5.84443	8.0339	6.66399	6.56046	7.27098	10.7151	9.75976	9.56932	High
TCGA-EY-A1GD-01	POLE	51	Post	79	0	53.8843	0	53.8843	0	53.8843	0	53.8843	G1	1	36.1	11.4383	7.76218	10.8599	6.39295	0.0234493	0	0.00486274	0.0429069	0.0118886	0.00196158	0.00347674	12.6939	6.03107	7.16651	7.04777	6.51611	8.82223	8.60437	10.1063	10.7563	High
TCGA-EY-A1GF-01	MSI	75	Post	71	0	27.1559	0	27.1559	0	27.1559	0	27.1559	G2	1	11.3	11.2314	7.89966	11.6096	7.08938	0.013559	0	0.0105322	0.0481669	0.00187914	0.000875189	0.0350473	11.5854	6.18547	9.9495	6.55275	6.35452	7.03661	8.91358	10.186	9.40033	High
TCGA-EY-A1GH-01	CN_LOW	70	Post	117	0	23.3422	0	23.3422	0	23.3422	0	23.3422	G2	2.80735	1.9	12.1556	7.03074	10.0511	6.21911	0.00449018	0	0.00114139	0.049328	0	0.00372881	0.00210298	10.3459	6.22204	8.92109	6.99964	6.27619	6.35019	10.0827	9.43658	9.69253	High
TCGA-EY-A1GI-01	POLE	52	Post	69	0	23.3422	0	23.3422	0	23.3422	0	23.3422	G2	0	150.9	12.1288	7.65687	11.3563	6.28223	0.0280563	0	0	0.0673575	0.00268075	0.00116277	0.0586698	13.0971	5.53183	6.68515	7.11104	6.9192	6.90296	10.641	10.2608	9.99257	High
TCGA-EY-A1GL-01	CN_LOW	51	Post	73	0	33.3366	0	33.3366	0	33.3366	0	33.3366	G2	2	1.43333	9.79022	8.00242	12.1695	7.45614	0	0	0	0.0572254	0.0166893	0.00237884	0.0106252	7.10089	5.99714	8.47408	8.03679	7.4166	8.28424	9.63254	9.90056	12.3936	High
TCGA-EY-A1GM-01	CN_HIGH	60	Post	71	1	32.712	1	32.712	1	26.0052	1	26.0052	G3	3.58496	1.1	11.2525	6.90799	10.7646	7.40427	0.0147676	0	0.00942165	0.013895	0	0.00469476	0.0140181	7.93593	6.1039	10.005	8.56017	10.2154	9.41845	12.3964	10.6257	11.177	High
TCGA-EY-A1GO-01	MSI	65	Post	76	0	19.2655	0	19.2655	1	16.9971	1	16.9971	G2	4.52356	9.76667	11.7771	6.52747	10.0735	5.7306	0.0192988	0	0	0.017758	0	0	0.0103594	5.78369	6.33844	6.9158	6.89581	6.25932	6.63271	11.469	10.0278	9.28736	Low
TCGA-EY-A1GP-01	CN_HIGH	54	Post	72	0	18.8381	0	18.8381	0	18.8381	0	18.8381	G1	4.08746	1	11.1033	8.61885	11.9173	6.28879	0.0267268	0	0.0144096	0.062797	0.0178244	0.00679509	0.0190852	7.05127	6.86338	10.6257	7.91579	7.974	8.46105	11.2422	10.1995	10.88	High
TCGA-EY-A1GQ-01	MSI	76	Post	81	0	17.8847	0	17.8847	1	10.9807	1	10.9807	G3	3.32193	15.3667	11.3461	6.78582	11.6724	5.94024	0.0115352	0	0.00816773	0.0458169	0.00655056	0.00784602	0	12.3467	7.09547	6.52767	8.31136	7.72155	8.04473	10.444	10.9758	10.33	High
TCGA-EY-A1GR-01	CN_HIGH	67	Post	93	0	17.6217	0	17.6217	0	17.6217	0	17.6217	G3	4.64386	1.36667	11.8399	6.98874	11.358	5.85409	0.000786403	0	0	0.0413202	0.00432557	0.0123216	0	5.89506	5.99994	5.74191	5.82867	6.87729	9.97769	10.5378	9.4507	9.36257	Low
TCGA-EY-A1GS-01	CN_HIGH	71	Post	62	1	22.0272	1	22.0272	NA	NA	1	22.0272	G3	4.64386	11.8667	11.7349	6.93877	12.5351	6.95363	0.0151344	0	0	0.0311716	0.00564151	0.01013	0	6.02035	5.77696	7.22051	6.07737	5.87808	8.22694	10.9051	9.92978	8.45196	Low
TCGA-EY-A1GT-01	CN_LOW	68	Post	70	0	16.1094	0	16.1094	0	16.1094	0	16.1094	G1	0	2.6	10.6853	7.03193	12.8421	7.37698	0.01541	0	0	0.0501968	0.00193818	0.00231676	0.0221976	5.99774	6.8278	6.92673	6.59501	6.85703	8.12703	11.3834	10.3582	9.41824	Low
TCGA-EY-A1GV-01	CN_LOW	75	Post	79	0	15.8135	0	15.8135	0	15.8135	0	15.8135	G3	2.80735	1.13333	9.96223	8.85808	13.2177	6.92148	0	0	0	0.0281533	0.0452718	0.00703188	0.0495827	5.94793	5.82657	6.71569	6.49319	6.5736	8.63362	11.1482	10.8675	8.1628	Low
TCGA-EY-A1GW-01	CN_HIGH	73	Post	81	1	11.0793	1	11.0793	NA	NA	1	6.24651	G3	3.32193	1.83333	9.45092	7.11583	12.953	5.79553	0.0112805	0	0.00463303	0.0157352	0.00364365	0.00249256	0.0242282	6.94818	6.01206	6.44056	6.58695	6.14993	6.85007	7.83294	9.35137	8.05285	Low
TCGA-EY-A1GX-01	CN_HIGH	76	Post	69	1	37.0516	0	37.0516	1	24.4271	1	24.4271	G2	3.16993	2.43333	11.0431	6.7428	11.9108	6.32372	0.00221981	0	0	0.00541548	0	0.00192216	0.00127668	6.39573	5.83654	5.90468	5.96197	6.48006	6.19142	8.85608	11.2501	8.83309	Low
TCGA-EY-A1H0-01	MSI	57	Post	90	0	19.3313	0	19.3313	NA	NA	0	19.3313	G2	2.80735	11.4333	11.1591	7.59662	10.5508	6.25527	0.0139724	0	0.00045255	0.0202895	0	0	0.0359865	12.4594	5.95937	9.62144	6.74668	6.42765	6.62067	10.6238	10.0295	8.95263	High
TCGA-EY-A210-01	CN_HIGH	82	Post	63	0	12.5916	0	12.5916	0	12.5916	0	12.5916	G3	2.58496	1.1	11.8655	9.3767	10.4667	5.59575	0.0498563	0	0.0236531	0.0600764	0	0.00382513	0.0194492	5.88373	5.91713	5.68952	6.70108	6.48684	8.87223	11.8903	10.9027	8.52705	Low
TCGA-EY-A212-01	CN_HIGH	83	Post	81	1	10.1917	1	10.1917	NA	NA	1	10.1917	G3	2.58496	2.16667	11.5696	6.92146	11.1648	7.75694	0.0182083	0	0.000669532	0.0357717	0.000970137	0.00130756	0.00539983	5.83846	6.10283	9.03562	6.36167	6.70843	8.42771	11.3956	10.1274	9.08699	Low
TCGA-EY-A215-01	MSI	60	Post	49	0	18.871	0	18.871	0	18.871	0	18.871	G3	0	155.633	11.6283	8.95314	11.2245	6.78713	0.0288126	0	0.0202996	0.0484759	0.0109131	0.00621684	0.00324486	6.79081	5.9694	7.76681	6.56301	6.60503	8.72099	10.6808	10.1497	8.57654	Low
TCGA-EY-A2OM-01	MSI	55	Post	110	0	22.8162	0	22.8162	0	22.8162	0	22.8162	G3	1.58496	21.0333	10.6375	6.73948	12.8123	7.35625	0.00120027	0	0	0.0540447	0.0104499	0.00675271	0.0427565	6.5857	5.53183	6.28512	6.17619	6.77227	7.41173	11.6539	10.6791	9.67858	Low
TCGA-EY-A2ON-01	CN_HIGH	61	Post	100	1	20.0546	1	20.0546	NA	NA	1	7.43006	G3	4.32193	2.4	11.118	7.86263	12.1678	7.10977	0	0	0.00160988	0.0586631	0.00240172	0.0227122	0.00763459	5.92186	6.20336	5.70668	5.95883	5.77895	6.81048	10.0019	10.6936	8.53863	Low
TCGA-EY-A2OO-01	CN_HIGH	56	Post	79	0	45.7639	0	45.7639	0	45.7639	0	45.7639	G3	4.16993	2.2	10.1251	6.78619	11.5716	7.59285	0	0.000490147	0	0.0327913	0.0112324	0.00670662	0.0130476	6.12616	6.69699	6.57037	6.47476	6.55898	8.63768	10.5248	10.2878	9.74567	Low
TCGA-EY-A2OP-01	MSI	63	Post	57	0	31.0353	0	31.0353	0	31.0353	0	31.0353	G3	2	15.3	12.2187	7.13738	11.2766	7.24488	0.000122489	0	0	0.0356078	0.00561569	0.00759422	0.00752695	5.93947	5.7677	5.53183	6.10643	6.30569	6.27046	11.1834	10.4194	9.2158	Low
TCGA-EY-A2OQ-01	CN_HIGH	61	Post	79	0	29.0956	0	29.0956	0	29.0956	0	29.0956	G3	3.80735	1.56667	11.7838	8.48445	11.8569	6.23032	0.00398261	0	0.0014052	0.0232382	0.00602089	0.00232776	0.0452272	7.04959	5.86238	6.55766	6.33294	5.99828	9.62888	10.7411	10.5911	10.1643	Low
TCGA-EY-A3L3-01	CN_HIGH	82	Post	92	0	27.3531	0	27.3531	0	27.3531	0	27.3531	G3	4	1.8	11.4655	7.15218	11.2464	6.2526	0.0114051	0	0.0118894	0.0164438	0	0.00169227	0.00472671	6.42974	5.80653	5.69059	5.9793	5.80653	9.26864	11.4959	8.62986	8.91731	Low
TCGA-EY-A3QX-01	CN_HIGH	64	Post	63	1	32.5147	1	32.5147	NA	NA	1	29.4572	G3	3.80735	1.66667	12.0738	7.17101	12.3324	8.37349	0.0123525	0	0	0.0592154	0.00754798	0.00530099	0	6.41459	5.7297	6.83719	6.03415	7.11913	7.60969	11.5428	8.49476	9.63321	Low
TCGA-EY-A4KR-01	CN_HIGH	56	Post	114	1	11.3752	1	11.3752	NA	NA	1	11.3752	G3	2.32193	2.43333	11.5706	9.9209	11.4754	7.70961	0.0227818	0	0.044107	0.0589774	0.0117213	0	0.0612762	5.91413	5.80255	6.57088	6.40397	7.18325	7.27581	10.1432	9.83295	8.82068	Low
TCGA-EY-A548-01	MSI	83	Post	67	0	14.1368	0	14.1368	0	14.1368	0	14.1368	G1	0	20	10.436	8.16221	11.1582	5.67988	0.0133852	0	0.0101079	0.0386134	0.00885805	0.00190061	0.00740026	14.6745	6.08037	6.43533	7.13813	6.17583	6.86174	10.2305	9.85237	10.1334	High
TCGA-EY-A549-01	MSI	78	Post	74	0	19.8902	0	19.8902	0	19.8902	0	19.8902	G3	2.58496	44.5	10.2409	7.84673	11.8307	6.34587	0.0240124	0	0.00432264	0.067762	0.0200561	0.020386	0.0373375	10.8912	5.9919	9.3676	6.50425	6.17977	7.00615	10.6097	10.443	9.68979	High
TCGA-EY-A54A-01	CN_HIGH	67	Post	70	0	14.6957	0	14.6957	0	14.6957	0	14.6957	G3	2.58496	3.4	11.8043	8.42197	11.9889	6.98796	0.00848502	0	0	0.127626	0.0133067	0.00575589	0	5.78164	6.04971	7.24463	6.59768	6.38576	8.86764	9.76519	9.10412	8.48835	Low
TCGA-FI-A2CY-01	CN_HIGH	60	Post	100	0	68.3828	0	68.3828	0	68.3828	0	68.3828	G3	2.80735	1.13333	12.2107	8.32617	11.0959	6.21404	0.00380877	0	0.0136501	0.100317	0	0.0194447	0.0604777	5.53183	6.12702	5.81395	6.01894	6.77263	9.02894	9.80577	10.2203	9.06311	Low
TCGA-FI-A2D4-01	MSI	44	Pre	112	1	7.98895	1	7.98895	NA	NA	1	7.98895	G3	2.80735	10.9667	12.2563	7.33847	10.9662	6.67338	0.0105734	0	0.0140897	0.0135193	0.0080179	0.00291732	0.0309153	13.5228	6.04465	9.77196	7.35427	7.13786	6.93409	11.201	10.1835	9.65489	High
TCGA-FI-A2D5-01	POLE	56	Post	92	1	13.8409	1	13.8409	NA	NA	1	9.20538	G3	0	465.967	11.8664	7.49417	11.4953	6.86765	0.0154459	0	0.0126248	0.0410195	0.000666268	0.00370744	0.0018809	5.53183	6.22497	5.84419	6.34891	7.57088	8.4136	10.9363	10.1769	8.80055	Low
TCGA-FI-A2D6-01	MSI	74	Post	95	1	25.2162	0	25.2162	0	25.2162	0	25.2162	G3	1.58496	21.2333	12.6087	8.65454	11.1301	6.08639	0.0163306	0	0.0296653	0.0308464	0	0	0.0602342	5.73644	5.88564	5.82096	11.9654	8.37996	9.53926	12.1163	10.6033	13.2851	High
TCGA-FI-A2EU-01	CN_HIGH	68	Post	93	0	96.6894	0	96.6894	0	96.6894	0	96.6894	G3	3.45943	1.86667	11.2359	7.33531	11.5236	6.72194	0.0122323	0	0.00895388	0.0146261	0.00444188	0.00155906	0.00483695	5.53183	6.03556	5.99206	5.73835	6.8837	10.0756	9.30238	9.11372	8.58932	Low
TCGA-FI-A2EW-01	CN_HIGH	71	Post	83	0	59.0131	0	59.0131	1	38.4325	1	38.4325	G3	4.24793	3.3	11.468	7.62159	11.7259	7.75989	0.0335322	0	0.00772696	0.0438586	0	0.00789321	0.0142102	5.9283	6.98419	6.48842	6.26788	6.56207	7.92912	10.2457	10.9939	8.32843	Low
TCGA-FI-A2EX-01	CN_HIGH	58	Post	89	0	9.33688	0	9.33688	1	7.00266	1	7.00266	G3	4	2.13333	12.2794	7.56534	10.9888	7.06353	0.014522	0	0.0065341	0.0305561	0	0.00214982	0.0274619	5.84969	6.16378	6.95079	6.39133	6.33351	7.06678	11.065	10.3375	8.29738	Low
TCGA-FI-A2EY-01	CN_HIGH	63	Post	96	1	28.9312	0	28.9312	0	28.9312	1	18.9697	G3	4.24793	3.26667	11.8105	6.70972	12.0166	6.61742	0.0212713	0	0.00010043	0.0303655	0	0.00364146	0.0162034	6.49348	6.12744	7.41473	6.25878	7.3395	7.24545	11.3585	10.4744	7.94529	Low
TCGA-FI-A2F9-01	CN_HIGH	79	Post	99	0	59.2761	0	59.2761	0	59.2761	0	59.2761	G3	2.80735	1.46667	11.2947	6.84805	12.4194	6.58419	0.00755288	0	0.00541046	0.00977867	0.00461387	0.00290513	0.0189538	5.78529	6.03682	5.96972	6.32437	8.57134	11.9576	11.9015	11.3186	9.69467	Low
TCGA-FI-A3PX-01	CN_HIGH	57	Post	90	0	78.3772	0	78.3772	0	78.3772	0	78.3772	G3	4.45943	2.9	11.826	6.93085	12.0237	7.3025	0.00839065	0	0.00178275	0.0125512	0	0.00501426	0	5.96522	5.74913	7.15719	5.9913	6.80429	6.99137	10.8026	9.5651	9.37739	Low
TCGA-H5-A2HR-01	CN_HIGH	71	Post	95	0	1.74245	0	1.74245	NA	NA	0	1.74245	G3	2.58496	1.53333	12.3747	8.02948	10.5229	6.5384	0.00202126	0	0.0224517	0.0190934	0	0.00721092	0.0312355	5.53183	5.53183	6.61071	6.55152	7.70563	7.51752	9.09362	9.21632	8.75103	Low
TCGA-JU-AAVI-01	CN_HIGH	61	Post	121	1	17.7532	1	17.7532	1	16.6026	1	16.6026	G3	4.16993	1.66667	11.6559	10.6046	10.9761	7.20317	0.0311464	0	0.0790346	0.046618	0.051378	0.00675273	0	5.99742	6.15436	7.5552	7.27145	7.71195	8.2677	9.89858	9.04402	7.69068	Low
TCGA-K6-A3WQ-01	CN_HIGH	60	Post	99	1	14.0382	1	14.0382	NA	NA	1	11.5396	G3	4.24793	1.13333	10.7137	7.74518	11.9906	6.45234	0.00520575	0	0.0127206	0.0181239	0.0105084	0.00288105	0.00250147	6.27874	5.86883	6.24118	7.63709	7.24117	8.45716	11.7287	9.32508	8.68852	Low
TCGA-KP-A3VZ-01	CN_HIGH	69	Post	55	0	23.7367	0	23.7367	NA	NA	0	23.7367	G3	4.24793	2.53333	12.8183	6.66463	10.592	6.51458	0.03124	0	0.000920586	0.0245647	0	0.00060426	0.0140958	5.97705	5.74236	6.20841	7.15648	8.92736	7.42955	11.6835	9.85589	9.18445	Low
TCGA-KP-A3W0-01	CN_LOW	72	Post	94	0	13.282	0	13.282	0	13.282	0	13.282	G3	3.32193	1.3	11.2695	7.44866	11.3943	6.32446	0.0217071	0	0.000641983	0.0734706	0.00459735	0.00258424	0.0456105	5.98799	6.32957	6.25645	6.09946	6.56731	7.83447	11.0911	9.97676	9.94974	Low
TCGA-KP-A3W3-01	CN_HIGH	72	Post	126	0	26.1038	0	26.1038	1	21.7313	1	21.7313	G3	4.24793	1.1	10.9543	7.81462	11.1026	7.14592	0.0126487	0	0	0.0474318	0	0.00642043	0.0471117	6.42966	6.06375	5.75969	6.19109	7.07073	7.40009	10.0383	9.7927	9.27456	Low
TCGA-KP-A3W4-01	CN_HIGH	63	Post	61	1	18.2135	1	18.2135	NA	NA	1	10.5533	G3	2	1.53333	10.8789	8.26695	11.2503	6.65952	0.00926283	0	0	0.075599	0.00924964	0.00594181	0	6.5036	6.43253	6.87088	7.47568	6.95971	10.0388	11.111	9.75759	9.11562	Low
TCGA-PG-A6IB-01	MSI	68	Post	NA	0	21.3039	0	21.3039	0	21.3039	0	21.3039	G3	0	14.6	12.2838	10.4163	10.445	8.50904	0.00623419	0	0.112852	0	0.0250106	0.0136911	0.0381762	7.47521	6.37946	13.2387	9.38512	7.24601	9.33197	11.1614	9.43145	9.72853	High
TCGA-PG-A7D5-01	CN_HIGH	62	Post	79	0	38.6955	0	38.6955	NA	NA	0	38.6955	G3	2.58496	0.966667	11.4501	7.90203	10.9926	7.37749	0.0150798	0	0.0223628	0.0186632	0	0.0019436	0.0134882	7.26164	6.30511	7.06591	6.51956	6.63698	8.93587	10.5703	10.0394	9.19308	Low
TCGA-PG-A914-01	CN_HIGH	73	Post	NA	0	22.5861	0	22.5861	0	22.5861	0	22.5861	G3	4.45943	4.56667	11.3454	7.40956	11.4398	7.54512	0.00945575	0	0.00982707	0.0411287	0	0.00710878	0.0746181	6.02696	6.00607	5.53183	5.88279	7.22667	10.4543	11.8681	9.38083	9.0093	Low
TCGA-PG-A915-01	CN_HIGH	60	Post	NA	0	8.18621	0	8.18621	0	8.18621	0	8.18621	G3	4.32193	2.43333	11.5847	7.52813	11.0837	7.26667	0	0.000249276	0	0.0318039	0.00387249	0.00540875	0.0108075	5.74077	5.92187	5.89309	6.10084	7.19952	9.02106	11.0447	10.4715	9.52176	Low
TCGA-PG-A917-01	MSI	74	Post	NA	0	6.96979	0	6.96979	0	6.96979	0	6.96979	G2	1	24.2667	10.6245	8.5576	10.9393	5.704	0.0401605	0	0.0734942	0.0325566	0.00591131	0.00509755	0	12.0153	6.23598	6.81406	7.28049	6.31267	6.77241	11.2321	9.51903	9.80131	High
TCGA-QS-A5YQ-01	POLE	55	Post	83	0	24.9532	0	24.9532	0	24.9532	0	24.9532	G1	0	31.2	10.4831	8.68811	10.6812	6.38796	0.0146084	0	0.0263494	0.0842589	0.013186	0.0176955	0.0563091	13.4204	5.84391	8.76846	7.0811	6.45412	6.63238	10.5894	10.0741	9.73618	High
TCGA-QS-A5YR-01	MSI	61	Post	100	0	23.6381	0	23.6381	NA	NA	0	23.6381	G2	0	8.23333	11.3126	8.51152	10.7799	6.88038	0	0	0.0310896	0.0638186	0.010667	0.00138312	0.0489873	10.5942	6.55921	8.64907	7.88722	6.64574	8.50858	10.7197	9.45907	9.40641	High
TCGA-QS-A744-01	CN_LOW	86	Post	76	0	14.8272	0	14.8272	NA	NA	0	14.8272	G2	3	2.1	11.803	6.7704	11.5659	6.7567	0.00782031	0	0.00454718	0.0290732	0.00168347	0.00509015	0.00703854	7.93396	5.78394	5.71021	6.52203	6.60033	9.1808	11.8	10.0339	10.0853	Low
TCGA-QS-A8F1-01	CN_HIGH	85	Post	75	1	4.43831	1	4.43831	NA	NA	1	4.43831	G3	4.32193	2.1	10.4477	7.3999	11.2163	6.79326	0.0194928	0	0.00674869	0.0324887	0	0.00591335	0.00674329	5.85695	6.43836	7.2922	6.86606	6.49146	8.97599	9.59181	9.34608	8.49302	Low
TCGA-SJ-A6ZJ-01	CN_LOW	61	Post	132	0	18.2793	0	18.2793	0	18.2793	0	18.2793	G2	1.58496	1.86667	11.0727	7.81185	10.7702	6.47971	0.0029864	0	0.014608	0.0588455	0	0.00818363	0	12.8747	6.595	7.54943	7.29659	6.67611	8.0629	10.6272	10.3695	9.51222	High
TCGA-SL-A6J9-01	CN_HIGH	73	Post	88	0	0.0657527	0	0.0657527	NA	NA	0	0.0657527	G3	4.32193	1.63333	11.7064	9.68294	11.022	6.29934	0.0207985	0	0.0524734	0.0540786	0.0235166	0.00740891	0.0447261	6.19273	5.97952	5.67391	5.87916	6.17779	7.335	9.1159	9.56425	7.2722	Low
